# Supplementary material for: Development and validation of a novel endoplasmic reticulum stress-related lncRNA prognostic signature and candidate drugs in breast cancer
Source: Front Genet. 2022 Aug 25;13:949314. doi: 10.3389/fgene.2022.949314 (PMC9452962; doi:10.3389/fgene.2022.949314)
Supplement: Supplementary file 1 [file Table2.XLSX]

## Sheet: Sheet1
Systematic names	M10426	M42776	M5987
Genes	AGR2	ABCA7	ADAMTS3
	BAK1	AGR2	ALKBH5
	BAX	ATF4	AMER2
	BCL2L11	BOK	ARF4
	BFAR	DDIT3	ARMCX2
	COPS5	EIF2AK3	ASPHD1
	DAB2IP	EIF2S1	BRD2
	DDRGK1	HSPA5	C1QTNF7
	DNAJB9	NCK1	COPB1
	ERN1	NCK2	COQ10A
	ERN2	NFE2L2	CREM
	FICD	PPP1R15A	DENND5A
	HSPA5	PPP1R15B	DHX40
	PARP16	PTPN1	DLST
	PTPN1	PTPN2	DNAJB2
	TMEM33	QRICH1	DUSP4
	UFL1	TMED2	EGR1
	VAPB	TMEM33	EGR2
	XBP1		EGR3
			EIF4A1
			ELF1
			EMSY
			ERC1
			ERF
			ETV6
			FLNC
			GBF1
			GCC1
			GDNF
			GFRA1
			GNG4
			GOLGB1
			GPBP1
			GRB2
			GRIA3
			GRIN2B
			GSC
			HCRTR2
			HOXB9
			ICA1
			IL1RAPL1
			IRX3
			JOSD1
			JUND
			KCNA6
			KDELR1
			KDELR2
			KDELR3
			KLF13
			KLF9
			KLHL22
			LENG9
			LHX1
			LHX5
			LMBRD1
			LMO4
			LMX1B
			LRRC59
			MADD
			MRPS18B
			NANS
			NKX2-2
			NOL4
			NPAS4
			NPTX1
			NR4A1
			NTRK2
			OSBP
			PAMR1
			PAX1
			PER1
			PHC1
			PITX2
			PLPP5
			PPP1R10
			PRDM12
			PTOV1
			RAB2A
			RFTN2
			RORC
			SCYL1
			SEC23A
			SEC24D
			SEC62
			SEMA3B
			SH2D2A
			SIK2
			SLC22A17
			SLC30A5
			SLC35E1
			SLC39A13
			SLC39A5
			SMIM14
			SP1
			SPATA18
			SRP19
			SRSF1
			STAG1
			STAT3
			STX5
			SYNCRIP
			SYT11
			TAOK2
			TBC1D23
			TBX20
			TFE3
			TLE3
			TMEM125
			TMEM263
			TNKS2
			TOP1
			TPM4
			TPT1
			TRIM39
			TRPC1
			TSPAN13
			TWIST1
			TYRO3
			USP2
			VCP
			WFIKKN2
			XPNPEP1
			YPEL4
			ZFAND5
			ZFHX3
			ZFY
