# Supplementary material for: Development and validation of a novel endoplasmic reticulum stress-related lncRNA prognostic signature and candidate drugs in breast cancer
Source: Front Genet. 2022 Aug 25;13:949314. doi: 10.3389/fgene.2022.949314 (PMC9452962; doi:10.3389/fgene.2022.949314)
Supplement: Supplementary file 2 [file Table3.XLSX]

## Sheet: NRGLncExp
ID	TCGA-BH-A0BV-11A-31R-A089-07	TCGA-BH-A0DH-11A-31R-A089-07	TCGA-A7-A13G-11A-51R-A13Q-07	TCGA-E2-A158-11A-22R-A12D-07	TCGA-E2-A1BC-11A-32R-A12P-07	TCGA-BH-A0BC-11A-22R-A089-07	TCGA-E9-A1R7-11A-42R-A14M-07	TCGA-BH-A0BQ-11A-33R-A115-07	TCGA-BH-A18P-11A-43R-A12D-07	TCGA-BH-A0DZ-11A-22R-A089-07	TCGA-BH-A0BT-11A-21R-A12P-07	TCGA-BH-A1FG-11B-12R-A13Q-07	TCGA-BH-A0B8-11A-41R-A089-07	TCGA-BH-A1EO-11A-31R-A137-07	TCGA-BH-A1F8-11B-21R-A13Q-07	TCGA-BH-A1EU-11A-23R-A137-07	TCGA-AC-A2FM-11B-32R-A19W-07	TCGA-BH-A209-11A-42R-A157-07	TCGA-E9-A1RB-11A-33R-A157-07	TCGA-BH-A0HA-11A-31R-A12P-07	TCGA-BH-A0C0-11A-21R-A089-07	TCGA-BH-A0DG-11A-43R-A12P-07	TCGA-BH-A1FB-11A-33R-A13Q-07	TCGA-BH-A0DO-11A-22R-A12D-07	TCGA-E9-A1ND-11A-43R-A144-07	TCGA-BH-A0C3-11A-23R-A12P-07	TCGA-BH-A1EN-11A-23R-A13Q-07	TCGA-BH-A1EV-11A-24R-A137-07	TCGA-BH-A1ET-11B-23R-A137-07	TCGA-BH-A1FN-11A-34R-A13Q-07	TCGA-BH-A1FC-11A-32R-A13Q-07	TCGA-BH-A0AU-11A-11R-A12P-07	TCGA-E2-A153-11A-31R-A12D-07	TCGA-AC-A2FF-11A-13R-A17B-07	TCGA-BH-A0B7-11A-34R-A115-07	TCGA-E2-A1IG-11A-22R-A144-07	TCGA-BH-A0B3-11B-21R-A089-07	TCGA-BH-A0DP-11A-12R-A089-07	TCGA-A7-A0CH-11A-32R-A089-07	TCGA-BH-A0E0-11A-13R-A089-07	TCGA-E2-A15K-11A-13R-A12P-07	TCGA-BH-A0H7-11A-13R-A089-07	TCGA-E9-A1N4-11A-33R-A14M-07	TCGA-BH-A18L-11A-42R-A12D-07	TCGA-E9-A1RF-11A-32R-A157-07	TCGA-BH-A208-11A-51R-A157-07	TCGA-E9-A1N6-11A-32R-A144-07	TCGA-BH-A0BM-11A-12R-A089-07	TCGA-A7-A0CE-11A-21R-A089-07
AL450384.1	0.662049	0.785824	0.0677574	0.183579	0.124567	0.340996	0.234669	0.858375	0.127739	0.24971	0.282707	0.080694	0	0.0236154	0.065519	0.351982	0.0434683	0.206278	0.253006	0.186089	0.290317	0.460301	0.586249	0.26111	0.0483479	0.460705	0.180931	0.328598	0.511583	0.193738	0.0689477	0.582024	0.417822	0.189568	0.453138	0.220777	0.408418	0.275717	0.194475	0.0946388	0.136665	0.388471	0.58036	0.331629	0.377885	0.284803	0.364736	0.231427	0.463393
RORA-AS1	0.12016	0.100676	0.1237	0.0248259	0.138976	0.019763	0.0952044	0.143393	0.129558	0.15196	0.210271	0.18824	0.0345656	0.0383228	0.119614	0.0713992	0.0881749	0.111582	0.0962288	0.122681	0.16931	0.186743	0.107028	0.114759	0.0588438	0.130835	0.0305847	0.127757	0.1404	0.0458493	0.0699298	0.108224	0.137727	0.128179	0.183837	0.0671764	0.182264	0.191756	0.0788982	0.0383947	0.129371	0.0350226	0.12465	0.0864907	0.0843188	0.101101	0.0634168	0.103278	0.115691
AL157813.1	0.269676	0.756584	0.238363	0.430541	0.219107	0.822572	0.302697	0	0.419412	0.35138	0.530417	0.425808	0.269753	0.282459	0.184391	0.396235	0.64225	0.483774	0.155758	0.425516	0.663847	0.43181	0.247483	0.551133	0.408198	0.583456	0.318248	0.346792	0.275247	0.408928	0.485101	0.409499	0.220478	0.31121	0.283394	0.1165	0.689649	0.304838	0.355754	0.432807	0.224361	0.455533	0.432347	0.166662	0.212697	0.450857	0.29328	0.455915	0.476509
ITGA6-AS1	0.106896	0.0475803	0.0909408	0.0938636	0.11942	0.224164	0.16498	0.0968127	0.130625	0	0.0542052	0.185664	0.0653441	0.26262	0.150748	0.10798	0.116682	0.105469	0.157659	0.12488	0.139161	0.161803	0.292253	0.150193	0.222481	0.353336	0.0809458	0.126008	0.357736	0.247643	0.185077	0.167393	0.280391	0.254429	0.0772294	0.148158	0.156617	0.0453128	0.149152	0.199603	0.139753	0.16552	0.353465	0.109003	0.159399	0.450508	0.279733	0.0709967	0.15036
LMF1-AS1	0.735445	0.589825	0.0869662	0.209443	0.0355291	0.138941	0.312351	0.18722	0.13359	0.185178	0.107512	0.0345234	0	0.0269424	0.261623	0.200786	0.371942	0.18631	0.306692	1.69845	0.72454	0.645497	0.518352	0.546142	0.248217	0.814698	0.180619	0.195257	0.223163	0.147355	0.334311	0.760859	0.238344	0.450572	0.301571	0.314851	0.32617	0.853808	0.310624	0.323916	0.207893	0.54169	0.632912	0.27025	0.0862245	1.18801	0.564736	0.303636	0.396508
ERVK13-1	1.47985	0.701085	1.40918	0.995013	0.539365	0.868386	0.98907	1.67693	1.36901	0.400282	1.48237	0.797296	1.46583	0.300231	0.90238	1.9683	0.62471	0.878911	0.925053	1.92865	1.37573	1.751	1.96591	1.43929	0.75274	1.92478	1.05706	1.52749	2.38284	0.594941	1.00677	2.15818	1.64795	1.09441	2.02003	1.01188	2.1917	1.55669	0.929852	0.601589	0.495223	1.19891	2.25816	1.39664	1.34726	1.56114	1.36326	0.727026	1.15757
LINC-PINT	0.620689	0.77638	0.883518	0.644252	0.885697	0.654852	0.925589	1.04632	0.827958	0.257914	0.65799	1.65524	0.76009	0.679695	0.721388	0.936524	0.734091	0.710184	0.819774	1.47941	0.731141	0.57482	1.08133	0.718089	0.596572	0.810677	0.684673	0.686014	0.963975	0.887672	0.738654	0.876468	0.92013	0.330662	1.07701	0.668077	0.87882	0.871865	0.722185	0.282438	0.589571	0.407314	1.20948	0.832077	0.832932	1.16771	0.994986	0.717668	0.655328
PLCG1-AS1	0.246082	0.175253	0.392385	0.311156	0.281511	0.178894	0.143631	0.185428	0.240566	0.0846485	0.199655	0.113976	0.14441	0.126751	0.222101	0.298294	0.196469	0.252509	0.169745	0.525682	0.266538	0.357583	0.198731	0.381097	0.273155	0.481535	0.247037	0.255271	0.527061	0.24628	0.409018	0.548053	0.265569	0.196353	0.42669	0.17151	0.230748	0.244788	0.186787	0.053469	0.11582	0.207285	0.405042	0.17398	0.138773	0.231305	0.147192	0.091526	0.191321
AL031846.2	0.678186	0.628161	0.510737	0.502564	0.287291	0.427475	0.673226	0.590782	0.6946	0.353974	0.864049	0.0680876	0.508023	0.122213	0.449638	1.20382	0.195613	0.498949	0.426961	1.15669	1.11458	0.858774	1.10145	1.30722	0.435144	1.22839	0.634409	0.563769	1.32037	0.28335	0.403356	1.82797	0.79911	0.526066	0.979942	0.484344	1.38764	0.85524	0.551355	0.457829	0.179379	0.500172	0.89105	0.506342	0.578181	0.716924	0.756199	0.390545	0.489251
AC098851.1	0.53019	0.0299673	0.711868	0.931102	0.0902565	0.247072	0.793481	0.621945	0.678733	0.108558	0.546236	0.116935	1.01859	0.205329	0.474725	1.07114	0.125982	0.249101	0.389552	0.471915	0.604764	0.639239	0.46725	0.37838	0.280248	0.968047	0.30589	0.892836	0.872172	0.116979	0.449612	1.15971	0.605476	0.274707	0.656653	0.919807	0.976549	0.228313	0.338183	0.102857	0.0990225	0.0938237	0.667863	0.755183	0.903542	0.128973	0.528547	0.10061	0.490721
AC134775.1	0.248118	0	0.301549	0.217869	0.0554377	0.346875	0.382938	0.269657	0.189497	0	0.125817	0	0	0	0.0583175	0.501271	0	0.275407	0.112599	0.745358	0.452213	0.136569	0.208725	0.23241	0	0.492081	0.134204	0.511841	0.401782	0.143703	0	0.474881	0.0929745	0.168732	0.134444	0.0491276	0.290822	0.350588	0.31158	0	0	0.153677	0.273478	0.126505	0.20181	0.316874	0	0.041198	0.095183
MIR155HG	0.197874	0.266896	0.157409	0.142159	0.128615	0.213761	0.373538	0.521337	0.13189	0.20626	0.231083	0.541557	0.23092	0.493753	0.270593	0.290737	0.246845	0.603448	0.293883	0.444316	0.402793	0.257433	0.559904	0.42686	0.436793	0.356759	0.350271	0.756307	0.380621	0.850144	0.694088	0.28795	0.471846	0.595341	0.779776	0.42741	0.653622	0.152506	0.642547	0.122143	0.164625	0.14484	0.696155	0.317949	0.11705	0.395142	0.618683	0.274791	0.524458
AC106864.1	0.309897	0.0459794	0.207148	0.0340145	0.207724	0.0812331	0.108701	0.0561332	0.11834	0.111042	0.41905	0.0897082	0.236795	0.0656336	0.254933	0.313042	0	0.324871	0.140635	0.232736	0.262233	0.298504	0.195521	0.217709	0.188121	0.0768256	0.100571	0.410969	0.518549	0.251276	0.498224	0.296561	0.406435	0.210744	0.503758	0.03068	0.43134	0.70061	0.1081	0.105211	0.101288	0.0239926	0.531334	0.158004	0.105025	0.395773	0.115852	0	0.0594413
ARRDC1-AS1	2.99634	3.31322	1.75851	2.8375	2.457	2.87411	2.12486	2.02681	2.29118	3.41319	2.943	1.18674	2.01221	2.02663	2.77735	3.09373	6.44542	2.37935	2.07385	2.88165	3.48477	2.20341	3.72259	2.62029	3.98182	3.23629	2.16525	2.25048	2.84287	1.88274	2.98234	3.61689	3.56941	3.11591	3.84171	3.21826	3.76643	3.0531	3.82917	3.02927	4.02769	3.17397	3.5145	3.24599	1.43186	2.31601	3.58807	3.6518	4.36037
AC018529.2	0.0782863	0.0929225	0.0805933	0.137484	0	0.045066	0.206759	0.0867504	0.0225093	0.0330016	0.0622709	0.0799838	0.101341	0.293375	0.0432949	0.10234	0.0344686	0.131765	0.12539	0.184451	0.0767367	0.121667	0.147209	0.120779	0.460055	0.146128	0.0597796	0.166472	0.171015	0.128022	0.0546728	0.198711	0.220878	0.183724	0.14639	0.0948281	0.134941	0.130138	0.154211	0.0125075	0.10837	0.0171134	0.135354	0.150268	0.204759	0.0705742	0.172155	0.0489366	0.0800857
HM13-IT1	1.81907	0.479813	0.628849	0.567927	0.144512	1.18678	0.408363	1.11297	0.691559	0.463506	1.31189	0	0.44479	0.109586	0.912112	0.408339	0.756421	0.797684	0.770479	1.2953	0.673601	0.979001	1.36023	1.4641	1.0096	1.28273	0.699668	1.2707	1.2219	0.674272	1.03983	1.46296	1.09062	1.6494	1.63549	1.2166	1.51619	0.731114	0.541472	0.878333	0.422793	0.400596	1.22775	1.04426	0.657583	0.784708	1.32985	0.536963	0.909764
AC018845.3	0.223114	0.463447	0.13558	0.0489782	0.0997019	0.155959	0.0626086	0.0808274	0.136321	0.439702	0.263988	0.193759	0	0.0567044	0.367084	0.281722	0.208749	0.027517	0.202503	0.521301	0.290458	0.0921047	0.516149	0.313483	0.154788	0.479366	0.120679	0.263006	0.31312	0.103377	0.496664	0.155282	0.16721	0.151728	0.402985	0.176707	0.196136	0.0315257	0.311312	0.113622	0.109385	0.241833	0.464513	0.227513	0.120982	0.740846	0.0834086	0.111139	0.485015
AC116366.1	0.536281	0.490001	0.89278	0.345553	0.324125	0.50162	0.853122	0.98397	0.49503	0.326256	0.532141	0.142956	0.712246	0.159502	0.500561	1.02109	0.221397	0.944047	0.395695	1.29293	0.992479	1.24443	0.739993	1.13717	0.47644	1.10184	0.844741	0.664002	1.1762	0.439753	0.916099	1.50906	0.624549	0.829092	0.992315	0.391124	1.44709	0.628013	0.710592	0.398193	0.196718	0.530494	1.10376	0.69242	0.698742	0.721351	0.582698	0.486865	0.442044
AC007878.1	1.12275	0.0528834	0.632451	0.579005	0.0955657	0.573041	0.500093	1.20085	0.544438	0.102172	0.506072	0.165085	0.795266	0.0543519	0.30159	0.7741	0.0444642	0.589051	0.46908	1.92732	0.566096	1.25559	0.884528	1.04611	0.0494555	0.812924	0.393287	1.38652	1.90082	0.239463	0.423164	1.1411	0.828078	0.525175	1.01717	0.649275	0.866883	0.634575	0.238717	0.290421	0.0582485	0.309067	1.22223	0.533071	1.23693	1.25635	0.666236	0.248565	0.145849
THRB-IT1	0.0492276	0.321371	0.0159543	0.0288173	0.073327	0.160583	0.11972	0.249671	0.0501293	0.0352782	0.144228	0.750514	0.0401229	0.172376	0.0925633	0.0663027	0.122822	0.0809508	0.0372333	0.109542	0.0598138	0.0993513	0.0690196	0.112716	0.182145	0.0542393	0.0426024	0.0902677	0.177144	0.121647	0.146111	0.102783	0.0983812	0.0297573	0.0711312	0.0779768	0.1154	0.0649207	0.311383	0.200554	0.160897	0.0711434	0.128614	0.111551	0.0978752	0.0586777	0.0368063	0.217969	0.226616
AC087392.3	0.327997	0.0778636	0.039863	0.0432013	0	0.0917093	0.09204	0.261411	0.0300604	0.141033	0.155234	0.151916	0.030075	0.0222294	0.215858	0.165662	0.0818343	0.202262	0.0818666	0.383179	0.170799	0.27983	0.275921	0.19458	0.125153	0.184308	0.0993489	0.109548	0.247861	0.136775	0.129802	0.182622	0.172069	0.0817859	0.296211	0.0909211	0.134557	0.10196	0.128143	0.133627	0.117924	0.132048	0.257082	0.111488	0.13339	0.251332	0.183927	0.152491	0.218098
AL137145.2	0.461664	0.276755	0.575817	0.311201	0.4001	0.0782323	0.21984	0.493293	0.421684	0.16041	0.290066	0.248384	0.267956	0.101134	0.105221	0.292056	0.168704	0.207046	0.296274	0.734677	0.213693	0.313144	0.305985	0.337796	0.297639	0.579569	0.238105	0.289511	0.65646	0.250637	0.110728	0.62963	0.216679	0.194502	0.66708	0.251146	0.311554	0.168682	0.291499	0.0886587	0.1829	0.0924252	0.904623	0.253611	0.38435	0.466911	0.669431	0.216804	0.386407
AP003071.4	0.885419	2.00879	0.239736	2.20448	0.420705	0.689427	0.943517	0.194892	0.643701	0.771066	1.18213	1.01226	0.986574	2.16484	0.969415	1.35859	0.866861	1.31593	0.956212	0.194531	0.455232	0.493521	0.980551	0.559908	1.80393	0.755751	2.38606	0.554894	1.0841	1.1113	2.6169	0.265212	0.470376	0.660559	0.340089	0.692378	0.669977	0.405415	1.35115	0.395729	2.65217	0.624761	0.2855	0.899066	0.510498	0.343527	1.34077	1.02726	1.54784
Z97200.1	0.175927	1.36149	0.389994	0.259525	0.301885	0.186922	0.0789878	0.0305919	0.085992	0.211808	0.114189	0.195559	0.180671	0.367234	0.105856	0.127953	0.149238	1.30532	0.306577	0.0751635	0.659602	0.193668	0.177595	0.694313	0.800659	0.586166	1.02921	0.0442416	0.334261	0.619502	0.765842	0.362425	0.221502	0.26799	0.274542	0.055734	0.296937	0.0318186	0.133537	0.573386	0.184003	0.348685	0.144785	0.315737	0.274738	0.0718971	0.0210459	0.112171	0.453527
AL136988.2	0.167141	0.0396779	0.146257	0.146764	0.0597517	0.116834	0.150086	0.460181	0.122546	0.0479118	0.248613	0.0387069	0.245211	0.0226554	0.0628556	0.236372	0	0.115437	0.121361	0.357049	0.261109	0.275993	0.168725	0.146122	0.0695737	0.220989	0.231435	0.18389	0.274263	0.0464655	0.13229	0.255917	0.0501047	0.242482	0.193208	0.158852	0.235089	0.245615	0.074628	0.0680938	0	0.0207044	0.229257	0.136349	0.253767	0.10246	0.224942	0	0.0341966
AC012615.6	0.650931	0.292346	0.364907	0.350152	0.356392	0.401719	0.256711	1.02823	0.42996	0.294177	0.245823	0.108644	0.473186	0.0993597	0.319772	0.521289	0.314569	0.312442	0.202256	0.963033	0.537454	0.445436	0.43412	0.688454	0.48007	0.961436	0.309576	0.364071	0.805266	0.119553	0.394525	0.98769	0.791079	0.393478	1.07614	0.640941	0.982916	0.656259	0.451668	0.183165	0.145669	0.297835	0.781381	0.669745	0.248027	0.766902	0.754145	0.179163	0.377939
AC138028.4	0.904791	1.04617	3.73875	1.42459	1.63122	1.34125	2.03992	1.6954	1.33439	0.435997	1.08637	0.216758	1.71648	0.666069	1.3053	2.23765	0.564357	1.45451	1.10438	1.15595	1.10478	1.5198	2.34903	1.04234	1.22295	2.46476	2.18706	1.46499	2.53284	1.1637	1.38905	1.95428	1.29771	1.46399	1.61168	1.72972	2.23988	1.12857	0.905486	0.370733	0.764808	0.705331	1.85699	1.17715	3.03674	0.876598	1.52794	0.476602	0.829837
AC027698.1	0.0690761	0	0	0.0404364	0	0	0.0258448	0	0	0.0330016	0.0622709	0	0.0281502	0	0.0865899	0.046518	0.0574477	0.022718	0	0.0614838	0.0719406	0.177431	0.0774786	0.0575138	0	0.0608868	0	0.0361896	0.039771	0.0640109	0.136682	0.160251	0.0345121	0.0417554	0.0998113	0.0364723	0.0269883	0.208221	0.0257019	0	0.0301028	0	0.0225589	0.0626116	0	0.0705742	0.0344311	0.0305854	0.0471092
CARMN	2.52089	1.44832	0.825794	2.07138	0.299106	1.4833	0.799021	2.22166	3.8144	0.508196	2.82783	1.05154	1.27503	0.150803	1.9763	1.39795	0.639787	1.91697	0.784015	7.86541	3.37339	2.69245	4.05564	4.30517	1.35544	2.35956	0.986308	3.25132	3.02938	1.04355	1.13114	2.67042	1.34491	0.754537	4.19671	2.738	1.94121	1.64207	0.870326	1.06252	0.355946	0.872838	1.66073	1.77952	0.913248	4.81843	2.51849	1.96325	1.87745
DLEU2L	0.291461	0.0480488	0.196792	0.113745	0.0434145	0.164119	0.163575	0.140783	0.192919	0.0464158	0.218955	0.159368	0.0791849	0.0685876	0.0989512	0.417092	0.0201996	0.203696	0.176357	0.616135	0.252956	0.356501	0.340535	0.414568	0.0730182	0.331838	0.147137	0.404016	0.426518	0.105034	0.128159	0.433871	0.345849	0.15416	0.345105	0.121831	0.298921	0.247098	0.0632606	0.0274865	0.031754	0.125362	0.52352	0.236665	0.263403	0.264694	0.248185	0.0967892	0.0579755
AC020907.4	1.12172	0.681954	0.744816	0.480471	0.244516	0.458983	0.675601	1.03078	0.401187	0.196065	0.406951	0.0633586	0.401382	0.185421	0.205774	0.718552	0.546081	0.593865	0.347643	1.315	1.28221	0.662594	1.38092	0.375862	0.683304	0.795812	0.331478	0.516012	1.20504	0.583116	0.866172	1.06631	1.18922	1.16594	0.909244	0.476706	1.31478	0.34019	0.366472	0.148615	0.357686	0.169454	0.857754	0.743959	0.534068	0.782666	1.4319	0	0.783661
AL590764.1	0.158577	0.35292	0.154181	0.34811	0.106294	0.110847	0.533984	0.344685	0.121111	0.198873	0.268039	0.321331	0.048468	0.913519	0.40999	0.160186	0.593468	0.449823	0.467766	0.370512	0.578035	0.480061	0.2668	0.247563	1.07264	0.28829	0.308779	0.295972	0.393739	0.991904	0.274556	0.275914	0.594217	0.754876	0.515554	0.18839	0.766712	0.20166	0.641662	0.107674	0.440555	0.270099	0.233047	0.323407	0.343948	0.162016	0.741027	0.105322	0.729998
AC084083.1	0.0996597	0	0	0.105012	0	0.0557306	0	0.115532	0	0.0285679	0.0808573	0	0	0	0.0374783	0.0402683	0	0.0393318	0.0723626	0	0.0207585	0.0658255	0.100604	0.0746803	0.0553121	0.0790601	0	0	0.0344278	0.0184704	0.0394396	0	0.179253	0.0722913	0	0.0315723	0	0	0	0.270677	0.0521171	0	0.0390563	0	0.0216158	0.0814568	0.0894159	0	0.0407801
AC010976.1	0.27946	0.0713014	0.203149	0.137601	0.0606897	0.16796	0.155374	0.302773	0.111704	0.101071	0.183648	0.0453629	0.146882	0.0566426	0.137507	0.258551	0.0488722	0.213884	0.099561	0.345219	0.179525	0.232886	0.254864	0.192452	0.0761018	0.252084	0.16726	0.199092	0.311275	0.121013	0.155038	0.35991	0.289689	0.201294	0.381161	0.165483	0.284699	0.247995	0.0816303	0.124138	0.0648768	0.119706	0.322417	0.319592	0.263415	0.18412	0.249953	0.169996	0.136262
TRAF3IP2-AS1	0.701775	0.581311	0.920405	0.660795	0.99284	0.747303	0.673741	0.757285	0.689693	0.415174	0.585526	0.470265	0.547642	0.574786	0.696277	0.844641	0.540174	0.718925	0.718258	0.909052	0.81485	0.805415	0.914421	0.842895	0.629816	0.805465	0.84509	0.901174	1.0342	0.700126	0.803622	0.964364	0.801213	0.590286	0.936357	0.752114	0.812056	0.924929	0.570012	0.417705	0.398227	0.573378	0.912843	0.714595	0.615327	0.958026	0.71002	0.710052	0.559049
AC022400.5	0.833028	0.458559	0.44605	0.53005	0.129479	0.354441	0.447189	0.804748	0.383573	0.346074	0.489756	0.097855	0.472319	0.147279	0.522118	1.17075	0.271093	0.571763	0.471176	1.80531	1.03103	1.51509	0.914046	0.919762	0.402034	1.30891	0.386578	1.11005	1.31374	0.514629	0.716663	1.19314	1.01336	0.755328	1.18624	0.497211	0.933948	0.859764	0.444716	0.131161	0.110486	0.403788	1.56133	0.837141	0.654641	0.986775	1.04709	0.176405	0.444613
AC004076.2	0.264172	0.195333	0.138951	0.228162	0.0232228	0.230067	0.136107	0.213367	0.0687962	0.16759	0.433348	0.260756	0.100597	0.0528308	0.130289	0.428713	0.135062	0.333284	0.212254	0.526165	0.360822	0.486273	0.386169	0.281251	0.216321	0.372183	0.277341	0.238233	0.254329	0.385259	0.351337	0.427994	0.350522	0.318066	0.525639	0.123477	0.258878	0.239873	0.0870136	0.299936	0.243459	0.289687	0.352165	0.0765451	0.15029	0.185833	0.168373	0.563754	0.159488
LINC01697	0.486442	1.24749	3.85614	2.30716	2.10075	0.734659	1.99671	0.427051	1.79628	0.173029	0.0720195	1.10595	2.67837	1.84812	0.761106	0.329976	0.372071	1.19111	2.64903	0.165921	0.22927	0.871643	0.543622	0.966722	1.30063	0.826246	1.1984	1.23891	1.08247	0.490255	1.92506	0.311368	0.111762	0.515118	0.256526	1.95162	0.620104	0.172587	1.54969	0.896862	0.696309	0.747719	0.267863	1.48689	2.9881	0.975843	0.849521	0.344303	0.228834
INE1	3.07614	0.867623	1.12527	0.962772	0.544404	1.97994	1.29908	2.64806	1.33984	1.26594	1.95626	0.423195	1.78732	0.39219	1.11673	1.63059	0.816882	1.09684	0.856942	3.17178	2.31555	2.31344	2.07532	2.26327	1.33118	2.05372	1.46286	1.49593	2.95915	0.804369	0.693052	3.85789	2.21407	1.62935	3.52068	1.59205	2.23117	1.85912	1.34289	1.11674	0.457913	0.905474	2.52147	2.09119	1.30468	1.82037	2.80094	1.6385	1.0126
AL159169.3	0.102609	0.882992	0.074823	0.090099	0	0.143449	0.143966	0.483235	0.0313464	0.220599	0.13875	0	0.282255	0.104312	0	0.362774	0.256006	0.253098	0.0465649	0	0.187011	0.395344	0.172635	0.12815	0.213558	0.373081	0.0665994	0.262068	0.199387	0.0475422	0.253792	0.392771	0.230696	0.209335	0.111198	0	0.330738	0.173982	0.28634	0.278687	0.234759	0.158882	0.30159	0	0.139097	0.104834	0.038359	0.511119	0.262418
MALAT1	23.6286	14.8747	33.7004	14.4276	8.90245	18.1494	18.2563	36.9241	27.6344	7.27741	19.2707	36.5127	21.5809	5.41631	29.3836	36.798	8.32926	20.7443	20.5552	28.1281	20.642	21.835	47.4147	19.3546	16.6994	28.5005	17.046	36.2232	52.9277	36.8462	23.3495	37.4589	20.5673	18.5735	39.8922	18.3169	38.5346	19.7418	12.6179	11.7592	7.95335	15.8392	43.0807	18.889	62.5478	29.4311	25.843	12.8451	14.1112
LAMC1-AS1	0.961394	0.285283	2.95027	1.16075	0.375912	0.54602	1.58495	2.00263	0.954529	0.0861211	1.05627	0.173938	1.46922	0.570122	0.903861	1.8209	0.187395	1.24499	1.30887	1.08303	0.938683	1.15756	0.454924	1.16318	0.458548	0.794452	1.24801	1.22773	1.71248	0.306246	1.01061	0.92002	1.89132	0.681032	0.868227	1.66562	0.669072	0.849023	0.704253	0	0.392782	0.260513	0.735873	1.42967	2.50879	0.951548	1.79703	0.718342	0.430277
ADAMTS9-AS1	0.53637	0.334301	0.918161	1.09834	1.04758	0.332948	0.671783	0.642199	1.75626	0.124664	0.243631	0.390865	2.44831	1.12283	0.373823	0.673604	0.152424	0.539427	0.548848	0.519812	0.168231	0.257612	0.250866	0.196568	0.451133	0.224525	1.10221	0.473593	0.531191	0.182311	1.17606	0.210431	0.242116	0.264765	0.380032	1.63034	0.40294	0.191958	0.520122	0.0562467	0.124544	0.205227	0.156231	0.647605	1.5564	0.507801	0.981675	0.134793	0.24363
ARAP1-AS2	0.134125	0.0187295	0.145749	0.0277114	0.0282051	0.05515	0.0531349	0.228656	0.0289233	0.0339244	0.106687	0	0.0482289	0.00534712	0.0445055	0.143456	0.00984233	0.0622753	0.114574	0.189609	0.0328676	0.14765	0.185838	0.118244	0.109472	0.250357	0.143386	0.167407	0.245298	0.0658007	0.109281	0.41732	0.0709542	0.121615	0.273606	0.0249947	0.138714	0.0713477	0.0176137	0	0.0206297	0.0586399	0.270546	0.0858163	0.196794	0.120912	0.165171	0.0419208	0.0645686
AC106782.2	1.82787	2.7034	0.50777	1.1974	0.596402	1.64276	0.749031	1.78684	1.18772	2.53667	3.27597	1.36061	0.478866	0.973349	1.66393	1.64126	2.93174	1.11644	1.30351	1.45265	2.35693	2.07607	2.14784	2.39158	2.33493	2.14823	1.39355	1.59607	1.57861	0.981349	2.03806	2.38276	2.00045	2.55184	2.03329	0.919162	2.58456	3.01732	2.91478	3.32939	2.18109	4.61836	1.56343	2.42604	0.456242	1.83787	1.80052	1.90773	3.36876
LINC00996	0.15246	0.188831	0.116008	0.0582054	0.0592425	0.231676	0.156248	0.480273	0.162002	0.665049	0.457136	0.521927	0.145873	0.0179699	0.074784	0.522283	0.272883	0.137344	0.156425	0.362856	0.476346	0.919435	0.323422	0.273197	0.183949	0.306748	0.149151	1.34398	0.314862	1.53565	0.10493	0.618194	0.129162	0.691196	0.842871	0.377995	0.745876	0.202311	0.28117	0.279056	0.415977	0.262758	0.961171	0.18025	0.0934529	0.399573	0.723592	0.39623	0.176307
AC127024.3	0.0938535	0	0.0608343	0.0549408	0.0559198	0	0	0.136001	0.038229	0	0	0.108674	0.114743	0	0	0.126408	0	0.123468	0	0.0835377	0.0651636	0.172196	0.21054	0	0.043408	0.165453	0.108296	0	0.32422	0.0579809	0.309515	0.130639	0.093783	0.0567329	0.180818	0	0.0733377	0.106091	0.034921	0.212423	0	0.0775066	0.0613015	0	0.067855	0.0958888	0	0.0415562	0
AP001442.1	0.00899148	0.0106725	0	0.0157905	0.0241079	0	0.00504624	0.104235	0	0	0.0182377	0.015617	0.0219855	0	0.0338136	0.0272481	0.0280419	0.00443573	0.0204021	0.0540216	0.0187287	0.0494908	0.0680752	0.0393038	0	0.047553	0.0272348	0.0176652	0.0194134	0.0208304	0.0444789	0.00625784	0.0134771	0.0122292	0.0194883	0.00712128	0.0263475	0.0559013	0.0100367	0	0.00587762	0.00556904	0.079284	0.0183375	0.0097511	0.0321526	0.0201682	0.0179155	0.00459907
ZNF252P-AS1	0.0844952	0.105571	0.0302668	0.0390494	0.0397452	0.0559545	0.0748749	0.0902189	0.0597772	0.0318696	0.0601349	0.0102987	0.00543693	0.0361674	0.0167239	0.179689	0.0277386	0.0570408	0.0565081	0.0712497	0.162104	0.117493	0.074821	0.0777573	0.0185114	0.223434	0.0577291	0.020969	0.084495	0.0782993	0.0527974	0.284747	0.059991	0.133066	0.102814	0.028177	0.2085	0.125674	0.0198562	0.0362353	0.0697686	0.13772	0.0697124	0.0604639	0.0482282	0.131763	0.03325	0.141774	0.0909866
ABALON	0.181493	0.098736	0.198519	0.185927	0.243308	0.359452	0.09337	0.186289	0.120131	0.173419	0.122709	0.0437817	0.101699	0.143504	0.21329	0.198612	0.122639	0.17907	0.130409	0.191834	0.14964	0.108222	0.114508	0.198336	0.167884	0.139979	0.2356	0.172343	0.20246	0.0840921	0.224451	0.157893	0.192691	0.171421	0.152978	0.191657	0.132956	0.179513	0.0844124	0.0821562	0.0889797	0.243557	0.111135	0.113099	0.0820107	0.146798	0.226163	0.0904061	0.23208
AC068987.1	0.404427	0.320025	0.360447	0.17756	0.120483	0	0.491778	0.68372	0.658936	0.144914	0.45573	0.0390241	0.12361	0.182729	0.380225	0.272354	0.0840862	0.365776	0.214122	0.269981	0.666897	0.371007	0.62373	0.58928	0.374101	0.757521	0.233332	0.238369	0.523916	0.406002	0.400123	0.562941	0.151546	0.550057	0.584375	0.266923	0.276519	0.609547	0.150479	0.183072	0.132185	0	0.066039	0.458223	0.109648	0.275465	0.15119	0.0895357	0.379246
AP003774.4	0.0428299	0.279605	0.104106	0	0.153114	0.0598772	0.0240372	0.124128	0.130843	0.061387	0.231663	0.0743897	0.0523628	0.0870817	0.0402669	0.086529	0.160289	0.23242	0.0194367	0.285918	0.267636	0.117872	0.14412	0.0802368	0.0594276	0.254828	0.0741315	0.0841463	0.277421	0.29767	0.0423741	0.268277	0.096295	0.15534	0.278491	0.101764	0.301208	0.121036	0.358564	0.203572	0.195982	0.0530551	0.167849	0.116465	0.0928967	0.131276	0.128092	0.0284462	0.109536
ALG13-AS1	1.18079	0	0.86104	1.29604	0.263827	0.309519	1.73955	1.49717	0.180363	0	1.4969	0.256358	0.360901	0.200065	0.138766	1.64006	0.184127	0.728142	0.669818	2.1677	1.07604	2.19351	1.7383	1.1982	0.307195	2.3418	0.89414	1.04393	1.9758	0.547102	0.146028	2.4654	2.21232	0.936821	2.02608	0.701391	0.865008	0.750798	0.0823778	0	0	0.731344	1.59069	1.00339	0.560238	0.678598	0.662136	0.588181	0.226487
AC090236.2	0.274485	0.0930863	0	0.114772	0	0	0.0293424	0.681857	0.095833	0.0374678	0.106047	0.0454041	0	0	0.0491541	0.15844	0.0489166	0.0644813	0.047453	0.436278	0.0680637	0.244609	0.021991	0.0652972	0	0.20738	0.0226232	0.164349	0.27092	0.0605613	0.0258632	0.236519	0.333053	0.0474063	0.264411	0.103521	0.107242	0.783075	0.0437702	0	0.0683534	0.0161912	0.332954	0.0710849	0.0283499	0.120188	0.195453	0.0694491	0.0133711
AC009686.1	0	0.234634	0	0	0	0	0	0	0	0	0	0	0	0	0.148678	0	0	0	0	0.0527848	0	0.043522	0	0	0	0	0	0	0	0.0732725	0	0	0	0.0716954	0.0571264	0	0	0	0	0	0	0.0489739	0	0.0537531	0	0.0403927	0	0.105032	0
AL513008.1	0.268153	0	0	0.156974	0	0	0	0	0.109226	0	0.120867	0	0	0	0	0.361164	0	0.176382	0.243381	0.954717	0.0930909	0.688783	0.300771	0.446535	0	0.236362	0	0	0.540367	0.248489	0	0.746509	0.267951	0.324188	0.258311	0	0.209536	0.202078	0	0	0	0	0.437868	0	0.0969356	0	0	0	0.182877
C1orf147	0.185379	0	0.00667552	0.0482305	0.0122725	0.0479932	0.0308264	0.0397967	0.0671197	0.0787252	0.0557051	0.0159001	0.0167881	0.00930644	0.0516399	0.0832263	0.00856508	0.0880649	0.0498529	0.17417	0.164464	0.158722	0.138619	0.102899	0.0571593	0.0817005	0.0534765	0.1241	0.059296	0.0572616	0.067928	0.152911	0.0926196	0.13696	0.0892873	0.0217512	0.112666	0.108656	0.0919676	0	0.00897628	0.0595351	0.0739946	0.0653448	0.0372296	0.119251	0.102669	0	0.0140474
CFLAR-AS1	0.185946	0.0748836	0.432606	0.233251	0.112769	0.125336	0.286982	0.500406	0.182589	0.0142773	0.09429	0.115344	0.259808	0.0360061	0.099896	0.147582	0.0414223	0.170359	0.147672	0.226095	0.18674	0.208351	0.189942	0.132704	0.0875371	0.241461	0.12069	0.258333	0.346987	0.138464	0.26938	0.19412	0.268755	0.111398	0.163128	0.336616	0.175137	0.14263	0.0778351	0.0405829	0.0303876	0.106943	0.276521	0.203155	0.385305	0.111951	0.158888	0.0573388	0.0713323
AL109613.1	0.220945	0.192318	0.250623	0.219876	0.144808	0.175035	0.214933	0.384199	0.359987	0.263895	0.17926	0.0682223	0.225101	0.154733	0.15233	0.267824	0.0918752	0.188929	0.180481	0.432652	0.421863	0.291869	0.35934	0.404716	0.0613132	0.370026	0.146594	0.225722	0.349828	0.136495	0.131156	0.399807	0.982465	0.300505	0.436313	0.25665	0.587002	0.299704	0.164418	0.300045	0.0770287	0.401416	0.454584	0.260347	0.127792	0.285932	0.396468	0.185876	0.12808
MAGI2-AS3	2.26416	2.39212	7.98591	5.01977	5.02513	2.47828	6.06381	3.73838	6.17946	1.32539	2.93443	4.2572	5.97966	3.62272	3.6661	5.77973	1.37442	4.55216	4.43134	3.44111	4.2726	3.505	3.70731	4.41093	2.45796	2.90686	4.69774	4.69979	5.29639	4.53468	3.72569	2.81903	2.34348	2.11808	2.921	4.85906	3.50122	2.41805	2.61441	1.44575	1.72849	2.19745	4.28741	3.47898	6.65615	3.27575	4.38534	2.62114	2.18323
AC124312.5	2.20159	0.254945	2.29718	1.50882	0.767854	1.35126	2.65199	1.40061	3.80579	0	2.6866	1.92747	0.656489	0.545885	1.71645	7.05147	0.267946	2.33114	2.33936	5.80712	4.30615	5.14274	4.78821	5.70041	0.223519	2.34289	1.34764	5.78123	5.47223	0.995194	0.850012	4.33514	2.09262	1.36328	5.43128	1.70114	3.7134	1.51747	0.539452	0	0.351013	0.798202	3.3144	0.584063	1.16467	3.84032	1.60593	1.49788	0.439452
AC020916.2	0.319797	0.0948963	0	0.0702021	0	0	0.0448695	1.39023	0.244241	0.114589	0.216218	0	0.146616	0	0.15033	0.161521	0.0498678	0.197205	0.145127	0.266857	0.166529	0.0440056	0.47079	0.0998503	0.0554657	0.264266	0	0.188488	0.0690469	0.148173	0	0	0.0599169	0.144984	0.288806	0.12664	0.234273	0.180748	0	0	0.0522619	0	0.313318	0.217401	0	0.449257	0.358657	0	0.12268
AC005540.1	0.20357	0	0.0456754	0.165002	0	0.0875679	0.0175767	0.0453829	0	0.0897759	0.0846993	0	0.0191446	0	0.176666	0.126545	0.0195347	0.0154502	0.0284254	0.0209072	0.0652345	0.10343	0.0526922	0.0782287	0.0217276	0.0414083	0.0271036	0	0.0946672	0.029022	0	0	0.093885	0.0709933	0.0905072	0.0496087	0.0734175	0.0885053	0.0699181	0.0425308	0.184253	0.0969886	0.0920522	0.106453	0.0509466	0.159989	0.0468323	0.0416015	0.0160192
MIRLET7BHG	0.452227	2.77333	0.388392	0.525045	0.516438	1.14503	0.564002	0.52789	1.05303	0.7922	1.07354	0.256	0.580525	0.269029	0.46768	1.07098	2.31927	0.748609	0.782137	0.623908	2.20576	0.940343	1.76265	1.75087	1.24798	2.38171	1.07408	0.76606	0.844041	0.826491	1.24779	2.27661	0.417996	1.41466	0.776872	0.449696	2.58846	0.979786	1.45549	1.09861	1.33684	0.868296	0.945207	0.638768	0.501331	0.893266	0.356904	1.36828	2.15633
AC034102.6	0.222424	0.0660021	0.205445	0.175777	0.47709	0.139929	0.212211	0.741313	0.271798	0.0796987	0.105269	0.115896	0.285527	0.0150744	0.209114	0.157277	0.0693679	0.153619	0.13122	0.282117	0.196901	0.171397	0.449065	0.0972267	0.138879	0.117633	0.173241	0.227234	0.43221	0.0412229	0.198052	0.185762	0.23337	0.110923	0.401739	0.387554	0.091247	0.263998	0.111726	0.0906163	0.0436189	0.0413289	0.283294	0.287292	0.349762	0.32951	0.232822	0.0886362	0.0682611
AC026471.1	2.79162	1.24751	1.20684	1.48663	0.935076	1.96134	1.10498	2.66009	1.57489	2.12667	2.80384	0.539658	1.21518	0.892803	1.85999	1.75826	2.79431	1.54845	1.32082	3.45415	2.79842	3.74847	3.17653	2.73219	1.20096	2.86727	1.61335	1.9808	2.40272	1.00039	2.27728	3.40917	2.53766	2.18195	3.0442	1.97368	2.41922	2.95671	1.59787	1.24	0.945066	2.46249	3.33147	1.89454	0.598272	2.58492	2.73793	1.95202	2.16495
AL162430.2	0.760896	0.117802	0.0643306	0.0580983	0	0	0.0742667	0.047939	0.242557	0.0948323	0.626288	0.153226	0.0404458	0.022421	0.0622054	0.200509	0.0412699	0.0979226	0.0600526	0.574202	0.0689087	0.291347	0.0556599	0.165269	0.367221	0.481146	0.257671	0.31198	0.228569	0.122626	0.196382	0.460491	0.148759	0.0299967	0.430221	0.209611	0.348986	0.149584	0.295424	0.179705	0.129754	0.081961	0.388947	0.359837	0.0717547	0.337999	0.19788	0.175778	0.507643
AC090948.2	0.586861	0.0908582	1.09157	0.13443	0.592908	0.321044	0.801923	1.2941	0.374157	0.255997	0.621053	0.177269	0.0623897	0.155635	0.527753	0.463943	0.127322	0.830779	0.880027	1.87367	0.797215	1.09546	0.815655	0.924146	0.177018	1.11329	0.618288	0.401038	1.0357	0.496538	0.504883	1.0655	0.879631	0.832888	0.700508	0.767924	0.807495	1.38445	0.0284817	0.242554	0.100076	0.537324	1.22494	0.62445	0.470413	0.599588	0.496015	0.847335	0.443737
AC023906.5	0.294616	0.242098	0.132207	0.238798	0.243053	0.0950491	0.254378	0.558282	0.0830804	0.194891	0.153226	0.157448	0.0831208	0.583653	0.0852263	0.366283	0.141357	0.290683	0.2674	0.302578	0.118013	0.648649	0.266905	0.198128	0.440232	0.269676	0.21574	0.445246	0.66546	0.23101	0.403589	0.378545	0.74731	0.328783	0.065493	0.215388	0.318759	0.23056	0.379457	0.0615525	0.148144	0.0842197	0.333055	0.400566	0.245774	0.393622	0.677777	0.180622	0.278204
NEXN-AS1	0.113017	0.126694	0.103779	0.110265	0.056115	0.122889	0.176189	0.200164	0.115087	0.116989	0.0509415	0.0218106	0.115143	0.178723	0.17709	0.139534	0.0783264	0.0681442	0.148167	0.243105	0.117704	0.131326	0.147892	0.148991	0.087119	0.10792	0.239084	0.148027	0.157253	0.0872749	0.0993906	0.0699174	0.254098	0.0910895	0.190521	0.198911	0.139828	0.120656	0.161197	0.00852657	0.0820867	0.10111	0.0984247	0.196344	0.16342	0.160373	0.169001	0.0583818	0.205538
NARF-AS1	0.0171729	0	0.0333935	0	0.0613916	0.024008	0.0771027	0	0	0.0246134	0.0232216	0	0	0.0116386	0	0.138777	0	0.0677746	0.0467594	0.045856	0.03577	0.132332	0.0866781	0.0428951	0	0.158938	0.0743084	0.0269911	0.0148311	0.0159136	0.0339802	0.0717112	0	0.0934265	0.124069	0.0272019	0.0402569	0.0970601	0.115014	0.0233209	0.0449028	0	0.0672999	0.0466972	0.0744947	0.0526358	0	0	0.0527027
MAGI1-AS1	0.0487	0	0	0	0	0.0680837	0	0	0	0.139601	0.0329267	0	0	0	0	0	0	0.0961	0.0221006	0.0325105	0	0	0	0	0.0675725	0.0321948	0	0.0191358	0.105148	0.157951	0	0	0.0364976	0.0441576	0.105553	0.0385706	0	0	0	0	0	0	0.119284	0	0.0792215	0.0248781	0	0	0
AC009090.1	0.361781	0.381706	0.390835	0.0705943	0.143705	0.280988	0.812163	0.29125	0.0982422	0.0576146	0.32614	0.558546	0.0982899	0.0544869	0.0755847	0.974539	0.300878	0.753566	0.656721	0.483025	1.08849	0.796526	1.01447	0.552245	0.334654	1.06297	0.278304	0.315901	0.867908	0.298002	0.0795403	0.951209	0.241007	0.291588	0.290419	0.382043	1.46061	0.454393	0.403836	0.491302	0.157661	0.199179	0.669521	0.163962	0.523128	0.205348	0.480881	0.640755	1.19253
AP001542.3	1.74766	0.93996	0.769952	1.15094	0.878588	1.33616	1.22603	0.712263	0.767482	1.99607	1.80934	2.1501	1.36878	2.55396	1.74576	1.48955	2.18018	1.48185	2.0819	1.82293	2.24672	1.59322	2.29716	2.08037	2.31125	1.5886	1.08707	0.922767	1.65084	1.74603	0.918562	1.74847	1.47348	1.3618	1.22318	1.51391	1.08824	0.895164	1.18877	1.18667	2.49905	1.2854	1.79252	1.48509	2.25067	1.47866	1.87836	1.01564	1.42467
AC016747.3	0.436638	0.0431892	0.353777	0.255603	0.0325197	0.0508691	0.449262	0.474542	0.422404	0.0521517	0.393621	0.0842645	0.155698	0.0246603	0.068418	0.551335	0.0680875	0.197455	0.363277	0.437227	0.757908	0.400557	0.520361	0.295385	0.151461	0.336763	0.283405	0.514707	0.989876	0.337183	0.179996	0.81037	0.409041	0.362919	0.60463	0.172909	0.725032	0.329047	0.162465	0.0741198	0.0475709	0.33805	0.837761	0.445247	0.591908	0.148702	0.217643	0.241667	0.446674
AC106738.2	2.53412	3.13963	0.0179844	0.259874	0	1.3447	0.103811	1.367	0.881528	1.08698	4.67732	0.299854	0.0226143	0.0376086	0.765174	0.934246	2.30751	0.310256	0.67154	1.60526	2.61995	1.85299	1.27596	2.33326	0.641634	1.49185	0.768376	0.537844	1.59749	0.154268	0.805217	2.75495	1.30308	1.14049	2.16493	0.498096	3.79414	3.47091	2.60157	1.73324	0.459475	1.35188	1.55854	2.64067	0.02006	0.94492	0.663838	2.82561	3.27358
Z68871.1	1.00342	0.241219	0.926207	0.557652	0.476774	0.408412	0.798384	0.791438	0.946784	0.273072	0.498085	0.191194	0.729844	0.249639	0.57319	1.02643	0.0950701	0.927369	1.02601	1.20403	1.07149	1.52408	0.534247	0.571077	0.0881186	0.738918	0.51663	1.1978	1.23955	0.517887	0.552921	1.27295	0.704407	0.702527	0.807535	0.744415	1.10168	0.703528	0.396984	0.258732	0.0830286	0.330412	0.895986	0.638964	0.881575	1.11602	0.607786	0.70862	0.584707
AL158071.4	0.376779	0.161496	0.0949753	0.0612673	0.0249436	0.180459	0.0783177	0.156717	0.213156	0.155008	0.33966	0.416078	0.10663	0.0189152	0.236154	0.514517	0.108802	0.289139	0.269145	0.451813	0.483238	0.503104	0.522394	0.33114	0.0871316	0.438201	0.135863	0.224814	0.325399	0.336219	0.255416	0.597298	0.240539	0.265716	0.408319	0.0884178	0.335309	0.244502	0.105144	0.20372	0.159636	0.0950747	0.403326	0.166015	0.0718851	0.295841	0.307793	0.398537	0.242684
AC021739.4	0.17704	0	0.172132	0.0444161	0	0.17679	0.0283884	0	0.0309057	0	0.0341998	0.0878557	0.0927622	0	0.0475559	0.102192	0	0	0.0918204	0.405209	0.0790209	0.194893	0.127656	0.126348	0	0	0.0218877	0.13913	0.131056	0.0703107	0.0500447	0.0704089	0.227453	0.0458649	0.146179	0.200309	0.0592888	0.200125	0	0	0.0330655	0.219307	0.223012	0.137547	0.164569	0.0775199	0.113459	0	0.0258728
AC020916.1	23.6062	16.3688	29.3483	21.4975	3.39301	18.4289	6.69248	11.2613	21.9173	10.3944	39.6323	14.3526	28.176	12.0677	14.0178	19.3224	49.2426	16.2237	6.28039	4.9713	8.57522	10.8233	62.5911	24.2646	15.9944	7.25047	5.53905	22.3253	43.1072	42.7506	26.3887	9.40592	9.81232	5.61957	9.90471	23.1935	17.7995	15.7171	19.3144	14.0348	51.6385	4.57219	8.90944	50.5366	35.6384	14.1559	28.1548	20.0749	17.2693
AL031666.3	0.0858302	0.0679178	0.0695422	0.0502441	0	0	0.0802834	0	0.0174805	0.020503	0.0193436	0	0.0524669	0	0	0.086701	0	0.0846845	0.0649177	0	0.059593	0.12598	0	0.0178659	0	0.0945683	0.0247596	0.0899345	0.0864802	0.0265121	0.0283056	0.119471	0.0643243	0.129708	0.06201	0.0453185	0.134136	0.064681	0	0.0194263	0	0.177202	0.056061	0.0194494	0.0465407	0	0	0	0.087803
AC137932.3	0.318486	0.177347	0.194969	0.138103	0.0913662	0.362797	0.185363	0.193721	0.153752	0.123981	0.148872	0.00455281	0.23074	0.026648	0.147865	0.238309	0.117721	0.193972	0.132042	0.572211	0.253889	0.281347	0.257997	0.274998	0.103657	0.395099	0.180346	0.173038	0.461822	0.134813	0.210064	0.651292	0.330034	0.285215	0.426107	0.224215	0.317997	0.324457	0.210671	0.106792	0.113091	0.185084	0.342853	0.240567	0.179093	0.333427	0.411574	0.2507	0.205138
AC084824.3	0.521164	0.6186	0.768247	0.354291	0.0601007	0.470064	0.56611	0.974461	0.67794	0.361437	0.97753	0.447729	0.349412	0.193696	0.379337	0.781187	0.293614	0.663494	0.671383	0.987619	1.19061	1.07341	0.961694	1.07082	0.466534	1.26699	0.392828	0.951246	0.943749	0.296	0.465719	1.40407	0.604769	0.685965	0.995975	0.505968	0.926145	0.798161	0.750639	0.251136	0.219793	0.312381	0.938857	0.411437	0.61989	0.498114	0.50279	0.491296	0.533143
LINC02035	2.07348	2.0993	2.4657	1.72608	1.4562	2.32196	2.99108	1.98405	2.47595	1.82681	2.73985	2.2518	2.22333	1.4017	2.69803	2.79269	1.51461	2.29473	2.14431	2.45259	2.65212	2.73388	3.17905	3.43313	2.00552	2.9465	2.33344	3.05656	2.46027	3.03923	2.11642	2.36674	1.89073	2.14934	2.18725	1.93152	3.06181	3.19939	2.1385	1.71304	1.82096	2.46759	2.325	2.02593	1.91806	2.35473	1.90987	2.4401	2.20179
AC115102.1	0.0591001	0	0.0287308	0	0.0528195	0	0.0331684	0.0428203	0.0361096	0.0423532	0.0799165	0.0342162	0	0.020027	0.0555633	0.119399	0.0737265	0.0583112	0.0268202	0.276172	0.123102	0.130119	0.14915	0.110717	0.0820027	0	0.0255731	0.116112	0.127602	0.0547663	0.0584711	0.0822642	0.0442918	0	0	0.0468074	0.0346359	0.0668061	0.164925	0	0	0.109814	0.144757	0	0.160232	0.120763	0	0	0.241834
UCKL1-AS1	0.123853	0.0616483	0.128188	0.168392	0.0785547	0.0837815	0.188347	0.0636835	0.112288	0.0286313	0.113452	0.00462613	0.102574	0.0324925	0.0525862	0.371291	0.0598081	0.106432	0.152299	0.213367	0.353678	0.158332	0.194933	0.124743	0.033261	0.338072	0.117557	0.0847723	0.441655	0.0333205	0.0474327	0.550556	0.149709	0.181129	0.213598	0.0885988	0.224777	0.0812912	0.0178386	0.00542557	0.0261164	0.15837	0.191801	0.0760482	0.164645	0.134702	0.12546	0.0530702	0.118525
AC099811.4	0.232111	0.0344382	0.0564189	0	0	0.0811239	0.0651331	0.336346	0.0709087	0.0415847	0.0392332	0	0.0354716	0	0.163665	0.234466	0	0.0572531	0.0790007	0.464847	0.120868	0.191637	0.146444	0.108708	0.0402574	0.0767223	0.0251091	0.114005	0.225516	0.188204	0.11482	0.201929	0.0869762	0.184153	0.503081	0.0459581	0.272059	0.0983908	0.0971593	0	0.037932	0	0.198983	0.118343	0.12586	0.533575	0.130158	0	0
AL049539.1	0.0940579	0.111643	0.0304834	0	0	0.0438317	0.0703835	0	0	0.134811	0.169583	0.145214	0	0.106244	0	0	0.039112	0.0309342	0	0.334879	0.0653056	0	0	0.234942	0.0435025	0.165814	0	0.0739167	0.108309	0.174321	0.124076	0.218206	0.0939873	0.113713	0.181211	0.0993255	0.0367487	0	0.139988	0	0.0819794	0.0776754	0.0307175	0.0852554	0.0680028	0.288293	0.234416	0	0
AC092756.1	0.12849	0.114384	0.0624638	0.112825	0.0574176	0.359263	0	0.139644	0.039253	0.184161	0.217184	0	0.117816	0.108852	0.120801	0.0648967	0.160289	0.158468	0.0583101	0.171551	0.200727	0.0707233	0.162134	0.24071	0.178283	0.0849426	0.0833979	0.227195	0.110968	0.0595339	0.317806	0.0447128	0	0.0291263	0.232076	0.152646	0.037651	0.0363109	0.143426	0.17449	0	0.278539	0.283245	0.174697	0	0.229734	0.336241	0.0853387	0
AC083805.2	0.0235916	0.168013	0.137625	0.0828615	0.126507	0.0989446	0.105921	0.136744	0.115314	0.0338131	0.0638022	0	0.288425	0.12791	0	0.285971	0.0882905	0.06983	0.149886	0.251983	0.196559	0.103882	0.19846	0.088392	0.196403	0.0935761	0.142916	0.185398	0.122247	0.174893	0.373448	0.0985148	0.106082	0.0641733	0.136354	0.0373692	0.0829557	0.0533353	0.0263339	0.0320376	0.215901	0.0292238	0.0462273	0.0320756	0.255847	0.0723096	0.0352777	0.0313375	0.0724015
C9orf41-AS1	0.520393	0.0237571	0.0778409	0.10545	0.0357762	0.139908	0.0224659	0.232027	0.0978323	0.0286871	0.162389	0	0.0734099	0.0406947	0	0.404363	0.0749057	0.138236	0.181661	0.561178	0.396057	0.242367	0.235723	0.174981	0.0833143	0.529266	0.0346428	0.204479	0.605001	0.0556423	0.0396042	0.5572	0.240001	0.108889	0.318128	0.15852	0.328439	0.0226249	0	0.135903	0	0.049587	0.470631	0.0544259	0.0868242	0.24539	0.149648	0	0.0409503
SUCLG2-AS1	0.583798	0.315486	0.493777	0.391761	0.212097	0.364951	0.367598	1.09357	0.481393	0.142858	0.455685	0.192353	0.406192	0.238039	0.31236	0.594516	0.106578	0.730544	0.568638	0.735088	0.598121	0.674017	0.535029	0.486079	0.131713	0.3577	0.287529	0.585605	0.36072	0.263897	0.272357	0.495498	0.569132	0.456184	0.617237	0.50372	0.550758	0.386294	0.233114	0.148248	0.155131	0.470357	0.571972	0.574335	0.334575	0.567363	0.454236	0.32154	0.427277
LIMS1-AS1	0.63356	0.21486	0.38133	0.370879	0	0	0.440229	0.568333	0.294933	0.0864822	0.285571	0.244535	0.368845	0.0817874	0.283641	0.426659	0.0752721	0.238135	0.191678	0.362522	0.0628412	0.265694	0.253795	0.226076	0.0837219	0.359003	0.365529	0.213382	0.599275	0.251615	0.477575	0.251966	0.678305	0.54711	0.435933	0.143366	0.282896	0.20462	0.101029	0.327764	0.0788858	0.112116	0.502492	0.410191	0.39262	0.524004	1.08274	0.200376	0.154315
AC007390.2	0.340567	0.17517	0.286975	0.318983	0.15557	0.206319	0.496951	0.477058	0.39767	0.146438	0.521926	0.29795	0.259074	0.205168	0.313071	0.970908	0.169941	0.403226	0.412141	0.58606	0.792142	0.6915	0.643024	0.609657	0.120762	0.710453	0.25871	0.437145	0.836624	0.273515	0.262067	0.805889	0.385686	0.387717	0.601457	0.245754	0.749575	0.414916	0.143614	0.107915	0.1781	0.337499	0.61914	0.360144	0.389858	0.433008	0.299903	0.236247	0.332911
AC104564.5	0.0683976	0	0.146303	0	0.14671	0.0191243	0.0767729	0.277518	0.0668645	0.0196065	0.0184978	0.205915	0.250864	0.0278132	0.0514436	0.0829099	0.0511951	0.121472	0.260732	0.18264	0	0.0903537	0.0460306	0.0683386	0.113884	0.10852	0.0355155	0.086002	0.153584	0.0760586	0.0541358	0.114247	0.102519	0.0372108	0.177896	0.195016	0.0801695	0.0309264	0.0610786	0	0.12519	0	0.107219	0.148792	0.192858	0.0279524	0.14319	0	0.0139939
AC008906.2	0	0.0600398	0.196723	0.0888322	0.0904151	0.0353581	0.0567768	0.0732986	0.0927172	0.144998	0.102599	0	0.123683	0.0685635	0	0.102192	0	0.0998156	0.160686	0.0337674	0.131701	0.194893	0.127656	0.284284	0.14037	0.200638	0.0656631	0.238508	0.174741	0	0.150134	0.140818	0.151635	0.0687974	0	0.0400619	0.177866	0	0	0	0.231459	0.0313295	0.0991166	0.137547	0.30171	0.10336	0.226918	0.100787	0.103491
AC068790.4	0.218872	0	1.22363	0.384377	0.195613	0.0764971	0.614183	0.951489	0.0668645	0	0.517938	0.126717	0.802763	0	0	0.773826	0	0.431902	0.59596	0.438335	0.341923	0.903537	0.368244	0.615047	0.227768	0.578772	0.284124	0.129003	0.708847	0.202823	0.324815	0.837813	0.246047	0.446529	0.553453	0.0866738	0.705492	0.43297	0.183236	0	0.0715372	0	0.750535	0.371979	0.890113	0.335429	0.163646	0.145368	0.615734
AC087392.5	0.264863	0	0.371973	0.465143	0.15781	0.370283	0.231229	0.298516	0.323657	0.12654	0.437743	0.238534	0.215876	0.279231	0.110672	0.237822	0.624112	0.145182	0.267105	0.550085	0.429094	0.453555	0.594161	0.441057	0.326669	0.428013	0.254685	0.277528	0.482905	0.545423	0.407624	0.614458	0.352885	0.213474	0.255141	0.23308	0.482919	0.232865	0.1971	0.15986	0.423225	0.29164	0.144165	0.16005	0.0957463	0.420943	0.352056	0.117275	0.180634
AL157762.1	0.10403	0.288119	0.0674308	0	0.123967	0.0484789	0.155692	0	0.127123	0.0497012	0.187563	0.16061	0	0.0940063	0.130406	0.280229	0.0865176	0.205284	0.314734	0.092596	0.361148	0.152694	0.408396	0.0866171	0.240574	0.366788	0.180059	0.136256	0.209636	0.224938	0.137231	0.241341	0.415809	0.282981	0.300636	0.219713	0.203225	0.0783965	0.154831	0.70637	0.40802	0	0.203846	0.0942945	0.188032	0.248002	0.155562	0.460623	0.638529
AC004594.1	0.124848	0.0987931	0.0404624	0.014617	0	0.0232721	0.0653968	0.156793	0.0406833	0.0238589	0.106921	0.0578252	0.0254394	0.00846138	0.0391257	0.25223	0.0207662	0.0985456	0.0339945	0.0277815	0.138694	0.123694	0.0980246	0.0831604	0.0115487	0.0660282	0.0684291	0.251826	0.147359	0.107981	0.0329386	0.0984768	0.093566	0.105657	0.0841863	0.0329601	0.112191	0.12231	0.0278722	0.124333	0.0163224	0.0515515	0.183479	0.0565822	0.067698	0.0892892	0.0186693	0.0497521	0.04683
AC007216.4	0.614556	0.121575	0.174276	0.314785	0.183083	0.178992	0.172452	0.259741	0.250325	0.0734022	0.138503	0	0.313059	0.121481	0.0962966	0.362128	0.159719	0.101059	0.278892	0.991453	0.240015	0.507395	0.64623	0.415747	0.248708	0.744834	0.398886	0.261602	0.796128	0.166102	0.456012	0.748502	0.575714	0.301835	0.629001	0.48673	0.420191	0.43418	0.200081	0	0.0669547	0.0634395	0.90316	0.487412	0.277698	0.627884	0.765816	0.204084	0.209561
FO680682.1	0	0.396089	0	0	0	0	0.0468203	0	0	0.0597855	0	0	0	0	0.235299	0	0	0.0411559	0.302874	0.0556918	0	0	0.0701799	0	0.0578773	0	0	0.0655609	0.072049	0	0.165075	0	0	0	0.120545	0.0660731	0.0488918	0.0471515	0.0465614	0	0	0.155013	0.0408676	0.113427	0	0.0426172	0.187125	0	0
SEMA3F-AS1	0.702708	0.480756	0.574099	0.377078	0.340183	0.811844	0.421764	0.799065	0.381642	0.342718	0.646676	0.254272	0.865078	0.267889	0.578073	0.660543	0.596587	0.519996	0.217027	1.00336	0.498063	0.687616	0.673242	0.865437	0.765122	0.851672	0.358968	0.640436	1.06204	0.384376	0.772476	0.76077	0.650979	0.52212	1.07883	0.618385	0.932326	0.650912	0.795285	0.37111	0.299854	0.459415	0.764969	0.723196	0.481588	1.04202	0.96323	0.33059	0.614025
MIR181A2HG	0.826062	0.309631	0.105679	0.496293	0.0388566	0.36469	0.122002	0.189004	0.425024	0.2181	0.646696	0.830648	0.239192	0.191527	0.858378	0.351344	0.488132	0.536207	0.157842	1.85752	0.452798	0.526472	0.256019	1.27603	0.422277	0.890999	0.225754	0.324586	0.300385	0.805776	0.0860284	0.75647	0.521331	0.492771	1.00515	0.241037	0.305758	0.516032	0.194123	0.738025	0.426305	0.673207	0.702837	0.620677	0.1886	0.888396	0.29256	0.173256	0.400286
AC010531.3	0.196367	0	0.518218	0.591176	0.0501425	0.0392178	0.0629747	1.0569	0.171397	0.0402067	0.227598	0.0974462	0.171481	0.019012	0.105495	0.340044	0	0.166068	0.0763827	0.486896	0.262941	0.308811	0.188788	0.140141	0.0389233	0.22254	0.024277	0.286589	0.218043	0.0519906	0.277538	0.195237	0.378422	0.127179	0.283739	0.533221	0.197283	0.253681	0.0626264	0.0761907	0.036675	0.0694991	0.13742	0.0381406	0.273801	0.229286	0.167793	0.26084	0.143486
AL136980.1	0.21202	0.754976	0.206142	0.465429	0.0947444	0	0.208234	0.384042	0.356241	0.151941	0.286699	0.583062	0.0648026	0.125731	0.199332	0.107086	0.264492	0.156892	0.0481085	0.141537	0.276015	0.145875	0.0891789	0.264796	0.147091	0.280326	0.275228	0.374893	0.411993	0.392946	0.419527	0.258231	0.19862	0.120153	0.229768	0.0419801	0.372766	0.119833	0.236666	0.179953	0.173244	0.0656594	0.337553	0.1081	0.316157	0.406159	0.396306	0.176021	0.32534
AL031320.2	0.200738	0.0821613	0.336505	0.109406	0.0989826	0.0483856	0.233088	0.19058	0.194547	0.0198422	0.280803	0.136256	0.177716	0.0797516	0.195233	0.517426	0.077716	0.300503	0.138216	0.323463	0.309989	0.335281	0.430903	0.276641	0.105649	0.366082	0.269569	0.45694	0.478247	0.230919	0.191754	0.501024	0.280131	0.200844	0.280054	0.142539	0.292081	0.226912	0.123626	0.0940015	0.054298	0.111469	0.325526	0.178815	0.330299	0.318246	0.186315	0.128726	0.177028
AC005856.1	0.201271	0	0	0.706931	0.359764	0.281381	0.282395	0	0.122975	0.0721189	0	0.407843	0	0.0682039	0.0946131	0.101656	0	0.0992921	0.0456694	0.0671807	0.0524043	0.221567	0.169315	0.125686	0.069817	0.0665284	0.0435458	0.158171	0.0434561	0.046628	0.0995644	0.140079	0.22626	0.0456244	0.0727064	0.159407	0	0.170636	0.112333	0	0	0	0.0492984	0.205239	0.163706	0.154227	0.225728	0	0.154423
AC005154.4	0.899429	0.185667	0.418236	0.412056	0.139799	0.273352	0.570623	1.07667	0.143359	0	0.740313	0.181123	0.239047	0.106012	0.220592	0.316019	0	0.810256	0.709862	0.9398	0.570182	1.16232	0.526349	0.683757	0.10852	0.775562	0.473797	0.73756	1.04696	0.144952	0.154758	1.30639	0.410301	0.425497	0.904088	0.185831	0.687541	0.9725	0.0873026	0.265529	0.102251	0.193766	1.03446	0.531688	0.466503	0.559351	0.292384	0.103891	0.160018
AC026124.2	0.438746	0.0520772	0.0853164	0.154102	0.235272	0.214682	0.0738705	0.445043	0.402104	0.345863	0.385634	3.20057	0.10728	0.341955	0.742482	0.221599	0.629429	0.411245	0.119465	0.380759	0.297011	0.241494	0.479812	0.520561	0.334824	0.0290048	0.189849	0.913705	0.738886	0.569202	0.347261	0.152678	0.0986437	0.119347	0.34868	0.208493	0.17999	0.148786	0.293848	0.417074	0.172082	0.244571	0.171943	0.178958	0.118953	1.05341	0.393648	0.407961	0.179532
AC005740.4	0.616537	0.553314	0.409376	0.422533	0.24191	0.399431	0.354455	0.326857	0.349135	0.53882	0.447348	0.243768	0.753762	0.244593	0.282752	0.455701	0.356422	0.63798	0.382153	0.501925	0.360204	0.331077	0.455399	0.544638	0.500757	0.616344	0.364383	0.496331	0.662331	0.418044	0.476078	0.690736	0.31555	0.545395	0.347654	0.452569	0.440639	0.526944	0.234996	0.326736	0.373533	0.428432	0.604047	0.654248	0.521852	0.460907	0.337295	0.519344	0.553792
AC006042.1	3.40547	5.41126	2.77702	1.44691	0.687258	2.45725	2.28115	2.3878	1.64443	1.45642	4.7535	0.445203	2.01457	0.502548	1.60084	5.04906	1.13059	2.76388	1.71992	3.8134	5.23423	5.26052	3.04961	3.08697	1.79099	5.08359	2.28167	2.39566	3.67635	1.50153	4.34739	5.73416	4.36341	3.53606	3.33339	1.69659	4.05596	2.88713	3.24952	2.42422	2.01069	3.09583	4.76256	1.26956	2.5614	2.10443	2.62833	1.78755	4.88848
MAL2-AS1	0.0189978	0.0450992	0.064649	0.0166817	0	0.0796782	0.0106621	0.220235	0.0348225	0.0136145	0.0642233	0.0109989	0	0	0.017861	0.134334	0.0236995	0.0374885	0.0689714	0.0760938	0.00989283	0.135938	0.0479447	0.142361	0.0395399	0.0627958	0.0575437	0.126903	0.11485	0.00880237	0.0939783	0.052888	0.0854261	0.0516775	0.123529	0.0300927	0.0668026	0.0107375	0	0	0.0248373	0.0353	0.0930649	0.0645746	0	0.116459	0.0710212	0	0.00971725
LINC02416	0	0	0	0	0	0	0.029913	0	0	0	0	0	0	0	0	0.10768	0	0.26294	0.0483757	0.106743	0.0277549	0.0293371	0.0448372	0	0.0739543	0	0.0461263	0	0	0.123478	0.0527323	0	0.0399446	0.024164	0	0.0422133	0.0624728	0	0	0	0.0696825	0	0	0	0	0.0272277	0.0398508	0	0.0272623
AP001172.1	0.123846	0.352799	0	0.173995	0.0442738	0	0.111208	0.0358924	0.0605348	0.0355009	0.535894	0.372845	0	0.0167868	0.0931475	0.300245	0.154496	0.097754	0.247291	0.46298	0.20637	0.190868	0.208366	0.587759	0.0687355	0.491234	0.0857425	0.0973258	0.0855659	0.252481	0	0.51716	0.111377	0.314423	0.429481	0.156938	0.232257	0.279988	0.082945	0	0.194295	0.0920474	0.533882	0.168383	0.0268617	0.455513	0	0.19741	0.152031
AC008957.2	0.0363406	0	0.0353331	0	0	0	0.0407904	0.105321	0	0	0	0.0841581	0	0	0	0.0734185	0	0.071711	0.131934	0.0485194	0.0378476	0.0400051	0.0611416	0.0453865	0	0	0	0	0.0627699	0.0673515	0	0.101168	0.10894	0.0659019	0.10502	0.115127	0	0	0.121694	0	0.0475108	0	0	0	0.512339	0.0371287	0	0	0
AC005730.3	0.0393193	0.0466703	0.0382292	0	0.210845	0	0.132402	0.0569767	0.0480474	0.0563552	0.0531685	0	0	0	0.147865	0.158873	0	0.116383	0.107061	0.209986	0.0409498	0.129853	0.132306	0.0491067	0.109113	0.0519867	0.0680551	0.0308996	0.101873	0.218616	0.311207	0.109461	0.117869	0.106955	0.227257	0	0.0460865	0.0888923	0	0.160188	0.0514051	0	0.269659	0.106919	0.170564	0.120516	0.0587962	0.574521	0.040223
AC009133.1	0.912122	0.693572	0.315242	0.456774	0.248379	0.75713	0.531902	0.635052	0.54859	0.888568	0.881683	0.367179	0.409464	0.480534	0.54936	0.69823	0.991182	0.530828	0.58209	0.765883	1.07611	0.976643	1.04306	1.09912	0.959081	0.852664	0.641359	0.649603	0.966213	0.610816	0.838964	1.18036	0.806408	0.746279	1.076	0.479721	0.939644	0.938419	0.735771	0.740298	0.689406	1.1696	0.834301	0.624914	0.285935	0.946464	0.847138	0.937099	0.798227
AC093484.4	0.189354	0.0561886	0.368208	0.249402	0.0846155	0.3309	0.10627	0.342985	0.404926	0.271395	0.576108	0.383694	0.231499	0.609572	0.178022	1.05201	0.531486	0.840717	0.343722	0.505623	0.542316	0.938014	1.03538	0.886828	0.459782	0.938839	0.286772	0.260411	0.735895	0.658007	0.374677	0.52714	0.49668	0.515075	1.09442	0.52489	0.832286	0.481597	0.317046	0.0642859	0.185667	0.469119	1.15949	0.643622	0.410701	0.48365	1.06181	0.817455	0.581117
AL391095.3	0.119924	0	0.0777328	0.0702021	0	0.111771	0.112174	0.0289631	0.0976964	0.0286472	0.432437	0	0.024436	0.0135461	0.0375824	0.282661	0.0498678	0.197205	0.0362818	0.213485	0.27061	0.352045	0.336279	0.299551	0.0831986	0.158559	0.103784	0.188488	0.207141	0.166695	0.118648	0.333856	0.0299585	0.235599	0.231045	0.03166	0.163991	0.271121	0	0.135715	0.0522619	0.0247591	0.137077	0.135876	0.108379	0.122525	0.0896643	0.159299	0.12268
AC092802.2	0.243569	0.108415	0.217082	0.196051	0.108842	0.156069	0.318959	0.544131	0.148818	0.0581834	0.466593	0.18802	0.198521	0.0481467	0.114497	0.779127	0.0379811	0.320424	0.267124	0.433595	0.507339	0.849078	0.39272	0.291523	0.126734	0.456222	0.281051	0.382824	0.745006	0.178686	0.321302	0.621565	0.243386	0.266861	0.278622	0.337588	0.440129	0.275328	0.0792988	0.192948	0.132682	0.0502864	0.397724	0.151782	0.418231	0.238482	0.121407	0.485311	0.176493
AL162385.2	0.302965	0	0.392755	0	0.180513	0.70592	0.283386	0.14634	0.308515	0	0.955913	0	0.185199	0.0342216	0.18989	0.816105	0	0.298922	0.137489	0.471915	0.57847	0.55586	0.339819	0.693697	0.140124	0.467333	0.174794	0.515861	0.784954	0	0	0.773139	0.378422	0.274707	0.437769	0	0.295924	0.228313	0.338183	0.0685716	0.13203	0.0625492	0.247357	0.205959	0.219041	0.619071	0.377534	1.14024	0.10331
AC012467.2	2.32884	1.77228	0.996713	1.44807	0.776772	1.50326	1.751	1.2433	1.79053	1.82863	2.3882	2.19984	0.939976	0.898664	2.14757	2.6226	1.61245	2.23728	1.83558	2.02328	2.94182	2.78447	2.27779	1.41947	1.29871	2.70343	1.66826	2.23296	2.75225	2.88086	1.9623	2.69876	1.98749	2.31874	3.29259	1.25316	2.35742	2.22313	1.42415	2.13361	1.69714	1.3803	2.42904	1.72709	1.37155	1.5312	1.61625	1.87236	2.09739
AC003986.2	0.235502	0.818626	4.53857	1.40322	3.1872	0.517372	1.07624	0.390012	2.30223	0.108494	0.0682396	1.2271	3.53729	1.21416	0.347928	0.52676	0.325263	0.605792	1.0382	0.0336885	0.262787	0.185178	0.33962	0.325637	0.443467	0.278012	1.35386	1.2228	0.675538	0.397496	0.765558	0.175611	0.214314	0.0915154	0.23091	1.51879	0.571785	0.0950747	0.572697	0.262704	0.208925	0.270888	0.0741636	1.10924	1.61448	0.455439	0.528238	0.134068	0.215103
AC020978.1	0.134494	0.199548	0.163457	0	0	0.188026	0.226444	0.389784	0.0821746	0.0481916	0.1364	0	0	0	0	0.135859	0.0419449	0.0663494	0.183105	0.718268	0.210107	0.333126	0.452562	0.167972	0.0466534	0.400103	0	0.158541	0.203269	0.0311579	0	0.234011	0.453577	0.182924	0.145753	0.10652	0.0788209	0.0380077	0.037532	0.045661	0	0	0.329424	0	0.218785	0.137411	0.150837	0.0893265	0
MIATNB	0.935128	1.21195	1.05664	0.76342	0.975797	0.847997	0.680844	1.04011	0.697979	0.970807	1.33285	0.690646	0.648879	0.835887	0.826892	1.04163	1.73408	1.11715	0.876269	1.53871	1.07919	1.10176	1.21613	1.40779	0.869684	1.49036	0.756782	0.94939	1.44497	1.07734	1.0602	1.44941	1.06828	0.843322	1.57763	0.888749	1.23234	1.21705	1.10589	0.967879	1.05735	0.770165	1.15885	1.01714	1.09088	1.22912	1.11868	1.18845	1.3341
AC025287.3	0.746831	0.102283	0.94955	0.302668	0.308061	0.441729	0.773797	0.499484	0.526508	0.205848	0.621466	0.199561	0.948174	0.0584021	0.486096	1.62488	0.0716663	0.538476	0.417132	0.920416	1.19662	1.35969	0.821567	1.07623	0.199278	1.13935	0.348019	0.519188	1.83574	0.186326	0.625209	1.19948	0.818027	0.963667	0.830101	0.545993	1.21205	0.941619	0.641265	0.663133	0.225321	0.142327	0.900556	0.85919	0.841076	0.880416	0.7302	0.686798	0.499536
AC137932.1	1.05774	0.726865	1.29905	0.733252	0.348282	1.43983	1.18726	1.73443	0.680285	0.638329	1.35502	0.290077	0.952861	0.0754596	0.785087	2.81177	1.04173	2.00486	0.858974	2.41565	2.14523	3.09486	1.68595	2.57254	0.617955	2.87063	0.794942	2.05623	2.13952	1.03177	1.98281	3.95202	1.04304	1.96864	1.80993	1.63138	3.1321	2.32839	0.528206	0.415807	0.764216	1.17234	2.94531	1.17321	1.29804	1.76322	0.998968	1.25714	1.39528
APOA1-AS	0.48566	0.182039	0.198819	0.0897789	0.182757	0.321614	0.229528	0.0740798	0.187411	0.0732718	0.103693	0	0.125001	0.0519706	0.240314	0.774611	0.127548	0.151319	0.185598	0.238891	0.239589	0.703464	0.301038	0.159619	0.141866	0.304164	0.199089	0.301312	0.309055	0.118433	0.455202	0.533695	0.804568	0.394007	0.110803	0.202444	0.419445	0.317833	0	0.0694242	0.0334179	0.221644	0.751297	0.10426	0.194044	0.156692	0.229337	0.0339536	0.156891
AL132989.1	2.47343	0.711722	2.5749	1.22854	0.446582	0.977994	1.85087	1.8102	1.22121	0.895226	2.26354	0.43394	1.77161	0.541842	1.12747	4.08849	0.654515	1.7009	1.61	3.50249	2.576	4.26304	2.64819	2.55866	0.727988	4.09612	1.68649	2.37573	4.31543	0.787171	1.48309	5.14694	2.24688	2.06149	2.81586	1.86003	2.31345	1.77923	0.948203	1.08572	0.62061	1.08321	3.91648	2.10607	1.81536	1.88892	2.27897	1.59299	1.04789
AL162724.2	0.280342	0.610048	0.408854	0.492327	0.167033	0.522564	0.367114	0.609355	0.171286	0.602708	1.13725	0.541016	0.114246	0.189997	0.614985	0.377581	0.874305	0.368799	0.296851	0.623821	0.43795	0.308611	0.628885	0.350124	0.38898	0.988422	0.363918	0.514057	0.363169	0.606164	1.20188	0.520294	0.280131	0.550751	0.945183	0.592083	0.602417	1.05632	0.886632	0.444157	0.366512	0.463026	0.77821	0.444684	0.456038	0.620579	0.698683	0.434452	0.76476
AL021707.4	0.666894	0.166647	0.409519	0.369845	0.125478	0.588841	0.512169	0.356035	0.428911	0.503073	0.664476	0	0.343296	0.166517	0.197995	0.850939	0.218932	0.415574	0.318572	0.937253	0.292442	0.540947	0.826754	0.613714	0.389613	0.881745	0.303758	0.634422	0.757832	0.325259	0.763975	0.977138	0.946979	0.572864	0.456454	0.611579	0.781672	0.476116	0.235078	0.238328	0.0917769	0.0869586	1.13482	0.238611	0.114195	0.251026	0.419891	0.372993	0.394971
AC036103.1	0.33501	0.0518664	0.198266	0.0511595	0.0260355	0.162905	0.19619	0.189961	0.0889947	0.0835061	0.137872	0.0674628	0.089038	0.0197432	0	0.411976	0	0.22994	0.171861	0.544517	0.379242	0.448964	0.416604	0.309253	0.0606306	0.404423	0.100843	0.217486	0.515755	0.0674879	0.23057	0.52714	0.349313	0.237727	0.631397	0.184577	0.307306	0.362227	0	0	0.0571284	0.108258	0.799152	0.237645	0.20535	0.342275	0.108904	0.0580441	0.134104
AC024075.1	4.61246	1.22009	5.04836	3.56411	2.49693	2.2477	4.82224	4.65957	5.60412	1.88883	4.20557	1.58698	3.38344	1.76843	5.50107	8.67952	0.591838	4.68091	5.33462	7.49545	6.99972	8.47229	11.1305	9.51321	1.4994	6.27268	3.48988	6.31744	8.14906	2.97975	7.97937	7.55761	4.62216	5.13817	6.93134	3.9662	5.59166	4.94573	1.14741	1.25275	0.620251	1.63247	6.76561	4.01356	3.68728	6.97447	3.82305	1.71553	2.10309
AP001021.1	0.117958	0	0.0573438	0	0	0	0.264804	0	0.432427	0	0.0797527	0	0.360531	0.0399719	0	0.119155	0	0.174575	0.0535305	0.472467	0.675672	0.194779	0.297689	0.58928	0	0.3899	0	0.231747	0.509363	0.0546541	0.116703	0.246287	0.265206	0.267389	0.59655	0.093423	0.483908	0.333346	0	0	0	0.0730595	0.98233	0	0.255847	0.060258	0.176389	0	0.120669
AC012676.3	0.390566	0	0.0584213	0.211046	0	0.0840031	0	0.609496	0.183563	0.215303	0.162502	0.90448	0.110191	0.0610845	0.564913	0.242787	0.487226	0.296425	0	0.641793	0.219026	0.297658	0.202188	0.337698	0.208431	0.278058	0.182001	0.401373	0.363253	0.334086	0.23779	0.501829	0.360252	0.163448	0.434113	0.190357	0.352143	0.237726	0.134143	0.489593	0.157113	0.409377	0.441524	0.204239	0.0651634	1.16641	0.539109	0.0798157	0.0922023
AC087620.1	0.22536	0	0.0939053	0	0	0	0.072273	0.606477	0.118023	0	0.0870678	0.0372781	0.11808	0.0218191	0.0605354	0.0650419	0	0.127058	0.0584405	0.0429836	0.100588	0.177204	0.270829	0.160833	0.0446704	0.170265	0	0.151802	0.0556083	0.0596671	0	0.0896257	0.0965104	0.0291914	0.232595	0.050996	0.226412	0.109176	0	0.131161	0	0.0797607	0.189253	0	0.139657	0.065785	0.0481419	0	0.0658686
AC232271.1	0.609558	0.956303	0.664808	0.232714	0.198963	0.607638	0.339124	1.14444	0.459875	0.509003	0.996277	0.497137	0.110164	0.0646618	0.408631	1.19936	0.528984	0.507286	0.500328	0.962453	0.789404	1.10281	1.00772	0.959887	0.558948	1.55581	0.518347	0.703965	0.878918	0.51083	0.702708	1.47561	0.770644	0.99967	1.37861	0.503761	1.19285	1.06651	0.467415	0.784596	0.346488	0.518709	0.810127	0.439607	0.402381	1.14807	0.538976	0.76041	0.775394
AC002128.2	0.745158	0.525154	0.0226406	0.0408944	0.0416231	0.3581	0.130688	0.236204	0.142276	0.0333754	0.220417	0	0.0854073	0.0473454	0.262712	0.282269	0.116197	0.137852	0.105675	0.217631	0.218267	0.666493	0.62685	0.232661	0.129241	0.584977	0.100761	0.731991	0.663655	0.237365	0.368614	0.388958	0.314128	0.274485	0.269178	0.147542	0.163764	0.421159	0.077979	0.0948685	0	0.173073	0.524732	0.284943	0.0252535	0.356868	0.243748	0.154659	0.214393
LINC01876	0.932608	0.33209	0.0976503	0.0755915	0.0256462	0.28082	0.209361	0.291075	0.561048	0.123386	0.93127	0.141214	0.0877064	0.0534819	0.377698	0.98555	0.0626455	0.962629	0.43625	0.344812	0.537941	1.50049	1.50873	0.313588	0.109494	1.10027	0.223503	0.670888	0.557607	0.232675	0.283902	0.639085	0.709684	0.578925	0.487198	0.443177	0.0336344	1.1353	0.336328	0.185102	0.056274	0.168845	0.084343	0.224337	0.17116	0.513064	0.472011	0.0190587	0.073388
AL355336.1	0.145969	0.0203835	0.125226	0	0	0	0.106016	0.0124424	0.0629547	0.0123067	0.0232216	0.0397692	0.0524878	0.0058193	0.0322904	0.0693884	0	0.0762464	0.0467594	0.11464	0.07154	0.217402	0.15891	0.0214475	0	0.0794689	0.0594467	0.0809732	0.0889865	0.0477408	0.0339802	0.0717112	0.0772199	0.0622844	0.0992555	0.0680048	0.0503212	0.0388241	0.00958453	0	0.0112257	0.0212727	0.117775	0.105069	0.260732	0.0438632	0.0385193	0.0228113	0.0351352
AC090589.3	1.40399	1.54744	1.77946	0.528351	0.582579	1.36695	0.98494	1.16256	1.04164	0.503073	1.25437	0.116121	0.766285	0.32284	0.801409	1.77279	0.688071	0.939988	0.546123	2.87871	1.30554	2.01475	1.8138	2.12921	1.28711	2.02205	1.08485	1.63531	2.57663	0.906077	1.43865	2.96631	2.32987	1.20483	2.82567	0.754545	1.99826	1.41701	1.06345	0.442609	0.294997	0.931699	2.25982	1.36349	1.44103	1.69058	1.61208	1.39872	1.28237
Z84484.1	0.318911	0.473167	0	0.0700077	0	0	0.0447452	0	0.0974258	0.457086	0	0.230794	0	0.0810511	0.374783	0.161073	0.0994593	0.196659	0.144725	0.212894	0.332136	0.131651	0.0670694	0.199147	0.110624	0.31624	0.0344989	0.250621	0.0344278	0.886577	0.157758	0.110977	0.0597509	0.216874	0.230405	0.189434	0.186899	0.0901234	0	0.324813	0.208468	0	0.312451	0	0.0432317	0.325827	0.178832	0.370668	0.244681
AC021087.2	0.194809	0.177869	0.169981	0.0614055	0.0357141	0.111732	0.0616741	0.361914	0.207533	0.0787526	0.114826	0.242922	0.116031	0.00677067	0.140885	0.211922	0.0685444	0.206994	0.117875	0.393477	0.150865	0.357421	0.403394	0.137246	0.0623773	0.19813	0.0994252	0.133466	0.267464	0.111091	0.197677	0.264211	0.0898442	0.0951128	0.303141	0.253192	0.152225	0.124221	0.111515	0.0135668	0.0587742	0.204191	0.156605	0.176577	0.0975076	0.449101	0.12698	0.086257	0.112418
NR2F2-AS1	0.32043	0.231019	0.403856	0.554392	0.169705	0.126095	0.38098	0.398978	0.220433	0.10546	0.3017	0.189637	0.325007	0.295989	0.361505	0.398008	0.106595	0.459007	0.264977	0.367605	0.489453	0.501677	0.387361	0.438729	0.227242	0.348344	0.433418	0.438343	0.557568	0.426704	0.582377	0.528618	0.373554	0.419672	0.545316	0.330856	0.439566	0.222692	0.291441	0.167612	0.189291	0.261679	0.460443	0.313032	0.339778	0.426805	0.344282	0.198631	0.271948
AL513190.1	0.514666	0.140974	0.211707	0.278105	0.106148	0.359757	0.288843	0.143421	0.193512	0.368828	0.45504	0.252127	0.387211	0.0402469	0.148882	0.119974	0.222244	0.273429	0.0898312	0.475717	0.72155	0.479401	0.432953	0.395555	0.219727	0.654303	0.20557	0.43557	0.256433	0.27515	0.313347	0.743942	0.41538	0.376919	0.514845	0.438972	0.835263	0.402766	0.309342	0.241934	0.465828	0.318769	0.620603	0.457529	0.450811	0.34381	0.414404	0.788825	0.425247
RBMS3-AS3	0.610379	0.306517	1.48364	1.60789	2.43383	0.0656402	1.26484	2.34729	1.34831	0.504715	0.507919	2.71832	0.88974	1.14556	1.01528	1.47029	1.17145	0.787534	1.29975	1.56718	0.977986	0.491025	1.02694	0.615716	1.27037	1.83132	0.893931	0.57192	1.58143	1.21826	0.418073	0.686229	0.246314	0.638593	1.39079	1.45027	1.01811	1.45954	0.733741	0.669496	0.797995	0.232646	0.552013	0.861803	1.32389	0.287823	0.491471	0.717235	1.34488
CAPN10-DT	0.334588	0.51244	0.22387	0.195864	0.1672	0.291722	0.214027	0.276308	0.233006	0.319703	0.622709	0.070819	0.083571	0.0682721	0.216475	0.748649	0.408417	0.280426	0.339598	0.331436	0.711912	0.823785	0.605302	0.521219	0.389369	1.07979	0.323806	0.271422	0.388389	0.270046	0.412894	1.3421	0.237271	0.662215	0.400285	0.193759	0.784346	0.488018	0.30521	0.258944	0.2634	0.405553	0.317235	0.264142	0.179476	0.290383	0.166776	0.506571	0.640391
AC022001.3	0.120729	0	0.070429	0.0848079	0	0.0675125	0	0.244923	0.118023	0.103822	0.0326504	0	0.11808	0.0327287	0.136205	0.0487814	0.120486	0.0476469	0.153406	0.193426	0	0.0797417	0.0812486	0.0301561	0.0670056	0.159624	0.0417923	0.0948763	0.187678	0.0447503	0.0955551	0	0.0723828	0.0875743	0.104668	0.152988	0	0.0818823	0.134762	0	0	0.0299103	0.118283	0.164145	0.0785569	0.0740081	0.252745	0.0641472	0.148204
AC004466.1	0.133249	0.205609	0.0906882	0.0936028	0.0476354	0.298055	0.149565	0.0772351	0.0814137	0.114589	0.234237	0	0.0814532	0.0993377	0.250549	0.376882	0.216094	0.13147	0.0725636	0.142324	0.0971421	0.176022	0.0672557	0.183059	0.166397	0.264266	0.0922525	0.125658	0.322219	0.0493911	0.0790984	0.333856	0.0998615	0.157066	0.231045	0.105533	0.390455	0.0602492	0.0743689	0.126667	0.121944	0	0.182769	0.108701	0.144506	0.149752	0.25903	0.159299	0.204467
RUSC1-AS1	1.19105	1.33114	1.12222	0.848176	0.482857	1.00708	0.978553	1.18027	0.775236	0.850618	1.19547	0.559235	0.845668	0.299585	0.692645	1.87706	0.924171	1.03381	0.772691	1.55742	1.6113	1.22104	1.79043	1.35974	1.41977	2.15922	1.11577	1.11613	2.15624	0.80408	1.14193	2.30167	2.07357	1.18758	1.72101	0.719644	1.67909	1.16591	0.932022	0.633644	0.850816	0.841639	1.93685	1.04063	0.88775	0.957615	1.35261	1.15261	1.21843
AC010809.1	1.69003	0.851027	0.697105	0.584601	0.366165	0.322186	0.603582	2.33767	0.46936	0.477114	0.796392	0.8895	0.500894	0.121481	0.529631	1.18985	0.5111	0.783206	0.627507	2.2906	1.33342	1.55038	1.46479	1.21526	0.604004	1.45581	0.354565	1.08665	1.99032	0.522034	0.810688	1.60393	0.882761	0.97516	1.887	0.689535	1.23056	1.07098	0.200081	0.417286	0.535638	0.507516	2.03211	0.905194	0.499857	1.49122	1.03385	0.85035	0.550097
AC130650.1	0.173384	0.288119	0.101146	0	0.0619834	0.242394	0.0778458	0	0.0423743	0	0.0468907	0.0803051	0.16958	0.141009	0.19561	0.0700572	0.0432588	0.0342139	0.0629467	0.046298	0.0722296	0.114521	0.116685	0.0866171	0.384919	0.091697	0.180059	0.109005	0.269533	0.385608	0.137231	0.0482683	0.155928	0.094327	0.150318	0.0549282	0.284515	0	0.387077	0.423822	0.136007	0.0859109	0.305769	0.377178	0.263244	0.0708576	0.103708	0.184249	0.496633
TBX5-AS1	1.53438	0.873872	0.953309	1.03314	0.664139	0.783972	3.04679	0.997058	0.475053	0.769223	0.427992	0.557701	0.54258	1.92825	1.7466	1.66811	0.768224	1.00135	1.94532	0.211291	0.788257	1.01119	0.989783	0.846448	1.48457	1.62843	1.80425	1.47888	0.674458	2.06267	0.503749	0.61296	0.701299	1.6689	0.55179	0.490454	1.0444	1.00723	1.4132	0.401791	1.36733	0.74579	0.32358	1.05244	1.52597	0.833038	0.956876	0.237634	0.943198
AL080317.3	0.316832	0.229599	0.252924	0.152281	0.13711	0.214476	0.232094	0.265803	0.187469	0.344165	0.446467	0.162192	0.289494	0.176303	0.238298	0.431221	0.228825	0.269826	0.166484	0.253808	0.378598	0.341439	0.527447	0.391533	0.263768	0.37922	0.253988	0.241124	0.420522	0.241061	0.435545	0.584924	0.404908	0.311472	0.39034	0.184897	0.418271	0.316675	0.268038	0.28986	0.257252	0.239615	0.395369	0.36729	0.242328	0.139704	0.25933	0.571483	0.296821
HAND2-AS1	0.37628	0.126863	0.381507	0.272552	0.518178	0.198547	0.581765	0.333095	0.43118	0.0944318	0.132648	0.317025	0.2685	0.3215	0.31109	0.5206	0.113241	0.397259	0.616595	0.18766	0.426955	0.402941	0.472959	0.416915	0.343324	0.476211	0.386458	0.382	0.560159	0.260498	0.362135	0.336267	0.26115	0.359768	0.374457	0.412814	0.368964	0.150608	0.290908	0.0854965	0.151219	0.190435	0.18648	0.312532	0.425535	0.499622	0.378763	0.0602902	0.143786
SSBP3-AS1	0.603275	0.253877	0.341266	0.134839	0.107833	0.168678	0.344729	0.468885	0.241262	0.196513	0.444962	0.019051	0.402299	0.0706212	0.257806	0.409957	0.0957826	0.313845	0.223996	0.746873	0.519769	0.380353	0.479812	0.541109	0.289166	0.572844	0.25155	0.396514	0.776778	0.177876	0.195334	0.916067	0.476778	0.417713	0.562643	0.199806	0.449976	0.353367	0.226508	0.238328	0.258123	0.22419	0.408365	0.238611	0.428231	0.358608	0.369045	0.152985	0.224415
AC092574.2	0.13378	0	0.204397	0.100688	0.0683216	0	0.107258	0.221551	0.18683	0.0821754	0.129214	0	0.0934603	0	0.107806	0.231663	0.0476823	0.131994	0.0520376	0.229646	0.398078	0.357655	0.128617	0.238686	0	0.277953	0.0661572	0.180227	0.297094	0.0531299	0.0756319	0.26602	0.0572911	0.13863	0.276149	0.151363	0.224006	0.172826	0.0426658	0	0	0.047348	0.280863	0.0779526	0.10363	0.175732	0.0571565	0	0.0586519
AC022400.1	0.485085	0.575775	0.565964	1.98775	0.173414	0.813791	0.871174	0.937234	0.592765	0.463506	0.612214	0.524239	1.10703	0.504096	0.851305	0.849345	0.201712	0.733869	0.293516	1.07942	0.740962	0.961201	1.197	1.05011	0.942294	1.28273	0.447788	0.55911	1.14509	0.689256	1.02384	0.765242	0.630137	0.909002	0.74765	0.204901	1.02343	0.402113	0.505374	0.39525	0.211396	0.360536	0.72873	0.307782	0.455924	0.892089	0.483583	0.214785	0.595482
AC083949.1	0.0455888	0.0901866	0.014775	0.0533744	0	0	0.0341141	0.0440411	0.0557086	0	0.082195	0	0	0.020598	0.114295	0.0307009	0.0947857	0.0749671	0.11034	0.101445	0.0474793	0.0836432	0.0767014	0.0569368	0.0632555	0.040184	0.0526044	0.0477688	0.0524961	0.0422458	0.0300691	0	0.0455546	0.165346	0	0	0.142493	0.0343554	0.0678508	0.06191	0.0198672	0	0.0893305	0.0619835	0.0329602	0.0776291	0.0227238	0	0.108819
AL022328.3	0.890157	0.805011	0.494559	0.297765	0.227303	1.1852	0.547157	0.337832	0.69927	0.486033	0.974416	0.171787	0.362761	0.402192	0.478221	1.28455	0.978261	0.543694	0.654034	0.933802	1.12573	0.653279	1.10541	0.688217	0.646964	1.65332	0.770356	0.599607	0.933506	0.982003	0.796808	1.62257	0.540046	0.826345	0.857486	0.671435	1.16757	0.455196	0.591446	0.834675	0.609593	0.315049	0.68524	0.691586	0.367756	0.822845	0.824013	0.788283	0.845572
LANCL1-AS1	0.21582	0.215182	0.134295	0.136446	0.108015	0.193101	0.290696	0.250192	0.263728	0.0866119	0.30351	0.159936	0.232193	0.0877608	0.0973941	0.296493	0.0969236	0.212939	0.227224	0.322725	0.188806	0.256589	0.217865	0.355795	0.107804	0.319592	0.127006	0.223879	0.313134	0.167995	0.102491	0.252344	0.168213	0.164379	0.498957	0.191441	0.172016	0.351303	0.144544	0	0.0564315	0.149713	0.312943	0.187797	0.234053	0.24696	0.167818	0.137607	0.141299
NEAT1	26.7274	19.0861	36.8317	19.1452	11.7142	23.2841	17.2577	20.9231	16.3441	8.73709	17.4416	9.17737	23.2136	9.54453	12.1112	29.1171	12.9579	17.4848	11.9858	35.4415	22.6635	13.2139	38.5019	20.4637	18.9529	18.5809	14.9201	21.7487	29.4632	12.211	27.5661	26.9011	43.7105	13.2778	36.1263	17.9482	23.3222	16.9496	18.8874	11.1917	19.877	9.28087	33.9673	30.9051	26.9283	24.1407	33.7163	15.1956	29.0721
AL513327.1	0.548394	0.429692	0.432128	0.560218	0.262677	0.290632	0.535081	0.799859	0.381053	0.246587	0.693084	0.16186	0.306743	0.123888	0.222406	0.796541	0.232509	0.530465	0.393633	0.784818	0.783911	0.883838	0.826165	0.658042	0.348129	1.00467	0.341208	0.543633	0.677915	0.215894	0.489366	0.818217	0.875697	0.890488	0.885623	0.675624	0.714198	0.700931	0.660151	0.311518	0.21087	0.301918	0.491633	0.477579	0.579175	0.406483	0.493098	0.438022	0.898331
ST6GAL2-IT1	0.148359	0.0440241	0	0	0	0	0	0	0	0	0	0.0858933	0	0	0.139481	0	0.0925382	0	0.0673271	0	0.309023	0	0	0.138967	0	0	0.0320982	0.0291476	0.0320321	0.0687402	0.146781	0.0516272	0.277965	0.134521	0.0535928	0.0587505	0.0434734	0	0.165605	0	0.0484904	0	0.0363385	0	0	0.0757884	0	0	0.0379424
AC092802.1	0.195325	0.293212	0.145225	0.232045	0.15403	0.16866	0.257932	0.407912	0.301864	0.0988073	0.310733	0.113084	0.217729	0.1791	0.129626	0.580314	0.207832	0.153041	0.328492	0.521569	0.436765	0.626092	0.289965	0.272645	0.0876824	0.296231	0.164066	0.230248	0.267919	0.0851775	0.193246	0.383834	0.232492	0.119807	0.224127	0.345796	0.242409	0.415611	0.166729	0.24965	0.11266	0.405633	0.287052	0.226514	0.230517	0.328689	0.240536	0.183146	0.282091
AP001628.1	0.504943	0	0	0.0886764	0.180513	0.35296	0.113354	0.58536	0.308515	0.289488	0.273118	0	0.061733	0.0342216	0.75956	0.816105	1.00785	0.398562	0.137489	0.674164	0.525882	0.611446	0.764592	0.441443	0.35031	1.26848	0.0436986	0.119045	0.392477	0.327541	0.79931	0.632568	0.151369	0.549414	1.38627	0.479899	0.414293	0.114156	0.112728	0.137143	0.26406	0.187647	0.74207	0.617877	0.16428	0.773839	0.453041	0.536586	0.258274
LINC02446	0	0.216469	0.0161197	0.0873483	0.0592698	0.324496	0.372189	0.120124	0.121558	0.546542	0.358703	0.268763	0.0608084	0.0674181	0.187046	0.234466	0.08273	0.817902	1.06839	2.81122	0.27627	0.730047	1.72943	0.517657	0.207038	1.35908	0.286961	0.195437	0.386599	0.261181	0.524892	0.346164	0.422456	0.481053	1.07803	0.236356	0.932774	0.0749644	0.0185065	0.382753	0.108377	0.266987	0.438574	0.0676248	0.32364	0.118572	0.446255	0.15416	1.08547
Z99289.1	0.514981	0.158475	1.90082	0.837401	0.204558	0.199987	0.952696	0.469859	1.02552	0.0136687	0.103166	0.165639	0.816152	0.17451	0.215184	0.674341	0	0.442241	0.398162	0.241922	0.0993216	0.514419	0.352992	0.250122	0.119091	0.453928	0.602484	0.824399	0.889511	0.212097	0.207574	0.159295	0.243003	0.198885	0.44096	0.287017	0.156493	0.237164	0.4471	0.0259018	0.0249361	0.0354404	0.289648	0.76501	2.50285	0.36051	0.285214	0.0506716	0.0975589
AC008147.2	0.546566	0.0326187	0.623445	0.0965224	0.0873265	0.0768379	0.25705	0.393796	0.249993	0.0350113	0.127997	0.0141424	0.492764	0.0331106	0.132053	0.26526	0.0457095	0.138583	0.119169	0.277218	0.114482	0.201681	0.328787	0.251691	0.0635508	0.137263	0.11627	0.225561	0.34018	0.0735679	0.145005	0.144508	0.366138	0.10244	0.233839	0.0483667	0.189685	0.13116	0.136335	0.0995183	0.027944	0.045389	0.30215	0.527243	0.453662	0.171581	0.269392	0.0365039	0.0718433
AC004846.2	0.333379	0.131902	0.108046	0.260209	0.165528	0.103571	0.187101	0.161031	0.113162	0.159274	0	0.257348	0.0679301	0.100419	0.104476	0.374179	0.0924191	0.164465	0.0840505	0.0989121	0.0771564	0.16311	0.218127	0.208182	0.15419	0.195904	0.0961706	0.20377	0.38389	0.0858147	0.146592	0.360925	0.194325	0.0503806	0.267619	0.205362	0.303922	0.544336	0.289436	0.150911	0.193712	0.367084	0.145167	0.327361	0.100429	0.151382	0.193869	0.123011	0.0378935
AC022211.1	0.361277	0	0.039029	0.0352479	0.035876	0.112238	0.225286	0.349012	0	0.115068	0.379965	0.0929612	0.0490764	0.0272054	0.0377397	0.162197	0.0250382	0.19803	0.0728672	0.187581	0.188129	0.331423	0.47276	0.200536	0.0278489	0.0796114	0.0521092	0.299687	0.364013	0.185992	0.317717	0.195564	0.0902514	0.345778	0.20301	0.25434	0.282304	0.136128	0.11202	0.245309	0.0524805	0.0248626	0.294965	0.109155	0.152366	0.246074	0.180079	0.319931	0.205323
SPRY4-AS1	0.294015	0.443304	0.486742	0.362834	0.269872	0.455477	0.205146	0.403021	0.368991	0.170839	0.311612	0.055207	0.25259	0.199264	0.209183	0.272917	0.337041	0.27441	0.137033	0.318283	0.157242	0.174953	0.25402	0.129017	0.20949	0.514815	0.316338	0.193587	0.12353	0.191455	0.172959	0.254401	0.273944	0.201745	0.424837	0.327264	0.167652	0.134737	0.425763	0.258989	0.166222	0.0885912	0.186849	0.259297	0.654945	0.30851	0.130709	0.242775	0.178838
AC025043.1	0.276305	0	0.134322	0.121309	0.041157	0.0965699	0.0258448	0.500483	0.253229	0	0.155677	0.106645	0.0844507	0.0312101	0.0865899	0.511698	0.0574477	0.22718	0.104492	0.430386	0.335723	0.405556	0.116218	0.258812	0	0.273991	0.159412	0.289517	0.357939	0.0640109	0	0.224351	0.345121	0.208777	0.565597	0.0729447	0.242894	0.312332	0.128509	0.0625373	0	0.0855673	0.406061	0.125223	0.0998825	0.0940989	0.0688622	0.152927	0.0471092
AC005740.3	0.167336	0.248275	0.122022	0.146935	0.149553	0	0.328695	0.121241	0.204481	0.119919	0.169706	0	0.153435	0.141761	0.157322	0.169033	0	0.165102	0.0379693	0.167561	0.304981	0.506576	0.140768	0.313483	0	0.221246	0.217223	0.23013	0.180646	0.116299	0.496664	0.232923	0.250815	0.18966	0.181343	0.13253	0.147102	0.283732	0.326877	0	0.109385	0.103642	0.327892	0.170635	0.362945	0.170964	0.312782	0.166708	0.299568
AP001107.4	0.854374	0.919033	0.389385	0.468883	0.0477238	0.709195	0.779181	1.27674	0.619892	0.26787	0.722065	0.463728	0.293776	0.162854	0.301217	1.3485	0.666137	0.421485	0.508888	2.10317	1.61277	0.940528	1.25777	0.933665	0.740915	1.83564	0.854919	0.944187	2.09831	0.445345	0.475471	2.34132	0.840393	0.798892	1.73605	0.5075	1.15789	0.935595	0.65566	0.688897	0.523588	0.562246	0.994016	0.653414	0.376412	1.30935	1.51714	0.106396	0.546257
AC024267.3	0.563343	0.0911815	0.0995864	0.134908	0	0.357985	0.57484	0.148423	0.125163	0.0734022	0.311632	0	0.313059	0.0867718	0.144445	0.413861	0.127775	0.530559	0.325374	0.683761	0.66671	0.451018	0.301574	0.703571	0.142119	0.304705	0.354565	0.301849	0.685555	0	0.304008	0.748502	0.345428	0.417926	0.259	0.121683	0.6603	0.347344	0.142915	0.173869	0.100432	0.190319	0.702458	0.0696303	0.194389	0.444751	0.880688	0.272112	0.550097
AC012676.4	0.222539	0.117398	0.0961642	0.043424	0.132593	0.103705	0.0277543	0	0.0604308	0.177199	0.0668717	0	0	0.033516	0.139481	0	0.370153	0.0731896	0.0224424	0.264106	0.0515039	0.02722	0.083203	0.185289	0.171544	0.098078	0.106994	0.233181	0.106774	0.0687402	0.293561	0.172091	0.222372	0.0224202	0.5002	0.0783341	0.115929	0.083852	0.138004	0	0.129308	0.0306298	0.121128	0.26895	0.0536311	0.328416	0.22185	0.262761	0.0252949
AC006270.1	0.0602128	0.35735	0.0585435	0.0528719	0	0	0	0	0.110368	0	0.0814212	0.104581	0.0736146	0.0612123	0.113219	0	0.112672	0.0297045	0.0819756	0.040196	0.0313549	0.0331423	0.151959	0.0752011	0.12532	0	0.0521092	0.0236595	0.0520019	0.111595	0.059572	0.0838131	0.0902514	0.0545965	0.0435021	0.0476887	0.141152	0.102096	0.067212	0.286193	0.0393604	0.037294	0.0884895	0.0818666	0.0326499	0.0615186	0.0450197	0.239948	0.153992
AL139022.2	0.25988	0.385583	0.157922	0.171147	0.348394	0.408733	0.328165	0.517806	0.555745	0.232799	0.263562	0.526605	0.0794307	0.330242	0.30541	0.459404	0.486295	0.705131	0.235873	0.867435	0.202993	0.643694	0.273274	0.770853	0.405664	1.24557	0.449809	0.587163	0.448883	0.541853	0.707064	0.452175	0.194764	0.23564	0.469391	0.102913	0.76152	0.0367207	0.145044	0.17646	0.339761	0.362164	0.41375	0.530008	0.352294	0.630601	0.340036	0.517811	0.232622
LINC02195	0	0	0	0	0	0	0.0549422	0	0	0.140313	0	0.340067	0	0	0.0920385	0.0988903	0.0610626	0.386361	0	0.130705	0	0	0	0	0	0	0.169443	0.0769337	0	0.181437	0	0.0681338	0.146735	0.0887658	0.070728	0.0775347	0.114746	0	0	0	0.255976	0	0.0479569	0.0665514	0	0.05001	0.0731953	0	0.150221
AC025165.1	0.304422	0.427033	0.204497	0.379092	0.187976	0.348209	0.291997	0.360925	0.304362	0.134862	0.396678	0.00640896	0.263908	0.101283	0.218556	0.782754	0.310715	0.387736	0.321513	1.06414	1.26242	0.609308	0.623926	0.580668	0.422393	1.91735	0.253872	0.45672	0.721806	0.16926	0.459987	1.07861	0.63051	0.406513	0.751784	0.20165	0.590368	0.350372	0.160637	0.075165	0.188143	0.335961	0.63447	0.459051	0.156066	0.757767	0.430389	0.191159	0.492609
AL445250.1	0.382481	0.39724	0.418362	0.335851	0.0854588	0.467878	0.375652	1.24705	0.175269	0.5482	0.45255	0.276799	0.526063	0.842465	0.719185	0.386362	0.47714	0.801924	0.347148	0.510663	0.597514	0.631575	0.160878	0.298556	0.663378	0.379278	0.662011	0.82659	0.743229	0.797478	0.851424	0.665493	0.429968	1.04042	0.276332	0.151463	0.392271	0.108088	0.266838	0.58434	0.312529	0.355346	0.468416	0.325018	0.259246	0.48847	0.357466	0.317539	0.586909
AP002360.2	0.0810753	0.216524	0.0197069	0.0355954	0	0.141681	0.204757	0	0.0743043	0.0871522	0.0548159	0	0.0247801	0.0412105	0	0.286643	0.0505702	0.0999914	0.0367928	0.0811846	0.147765	0.200814	0.0341015	0.151885	0.253111	0.482378	0.035082	0.0637141	0.157544	0.0751301	0	0.310345	0.0303804	0.147026	0.0878621	0.0642119	0.142544	0	0.0678747	0	0.0794969	0	0.0992911	0.110232	0.0659436	0.0828335	0	0	0.0207347
LINC00893	0.750689	0.62562	1.07929	0.399708	0.342594	0.76478	0.475089	1.16303	0.561131	0.257539	0.939506	0.841488	0.449123	0.143429	0.555602	1.90383	0.772093	0.622477	0.431274	2.64961	1.64681	1.03298	1.82733	0.862746	0.65931	3.01457	0.54599	1.12339	2.36913	0.370022	0.995533	2.64009	1.3586	0.49964	2.10594	0.695747	1.69426	1.0878	0.352117	0.18979	0.224477	0.410544	2.39814	0.879498	0.5846	1.81951	1.48677	0.519799	0.84147
AC020612.3	0.151483	0	0.122736	0.0886764	0	0	0.0283386	0.0731701	0.154257	0.072372	0.136559	0.0292339	0.246932	0.0342216	0.094945	0.204026	0.251964	0.199281	0.229148	0.57304	0.368117	0.389102	0.254864	0.346848	0.035031	0.133524	0.0436986	0.0793632	0.392477	0.210562	0.199827	0.351427	0.34058	0.0457845	0.547211	0.159966	0.11837	0.285391	0.140909	0.102857	0.165037	0.187647	0.346299	0.240286	0.0547601	0.464304	0.188767	0.234756	0.180792
CELF2-AS1	0.139944	0	0.459215	0.0819215	0.104226	0.0326074	0.490874	0.321083	0.178134	0.00835738	0.00788479	0.0607657	0.242379	0.0395184	0.0767485	0.318068	0.0145481	0.172595	0.285785	0.171273	0.127528	0.173312	0.0784832	0.0946717	0	0.123353	0.136248	0.178712	0.206469	0.0378238	0.0346135	0.186678	0.157318	0.190336	0.134807	0.258617	0.177698	0.0329564	0.0325439	0.0237556	0	0.0288922	0.245653	0.0951351	0.518535	0.148936	0.148229	0.00774549	0.04772
AL139022.1	0.198567	0	0.121934	0.128474	0.112083	0.102274	0.281534	0.18173	0.127708	0.0449369	0.169583	0.072607	0.140547	0.0283316	0.0589528	0.232252	0	0.195916	0.161252	0.209299	0.163264	0.161066	0.105499	0.130523	0	0.138178	0.099488	0.139621	0.306875	0.0871608	0.0206793	0.320036	0.125316	0.227426	0.15101	0.132434	0.183744	0.106322	0.0816599	0.0993467	0.0546529	0.0776754	0.225262	0.156302	0.23801	0.0960977	0.0312555	0	0.0106911
AC087623.3	0.289888	0.663591	0.281851	0.218182	0.185058	0.202635	0.39511	0.870145	0.202421	0.237422	0.531991	0.215784	0.227835	0.0982332	0.0778686	0.794822	0.464954	0.286018	0.263108	0.331747	0.366604	0.296326	0.2787	0.387908	0.316035	0.410658	0.322552	0.227812	0.321888	0.191879	0.368746	0.461153	0.279325	0.244074	0.688148	0.229592	0.4854	0.468123	0.277359	0.112477	0.243638	0.0512993	0.182581	0.253374	0.314378	0.380796	0.154816	0.330058	0.233004
FTX	0.816703	0.32313	0.709635	0.589368	0.40271	0.419961	0.790265	1.30249	0.909093	0.322912	0.691814	0.494573	0.46194	0.322878	0.732526	0.915074	0.2752	0.817379	0.798768	1.12487	1.02655	1.0954	0.931841	0.82948	0.270273	0.965009	0.599145	1.08445	1.35391	0.498019	0.473662	0.963673	0.83016	0.517091	1.04784	0.643113	0.731702	0.864829	0.314358	0.245402	0.220911	0.438976	0.682893	0.679645	0.867884	1.11255	0.49482	0.505018	0.393729
AC078909.2	0.036158	0.257508	0.140622	0.126999	0	0	0.243513	0	0.132553	0.155473	0.0488936	0	0.0884116	0	0.0679883	0.511347	0.0902131	0.0713506	0.131271	0.241378	0.263602	0.238824	0.182503	0.541901	0.35119	0.812717	0.18775	0.0568304	0.156136	0.201039	0	0.65429	0	0.295068	0.522463	0	0.38143	0.286108	0.161444	0.294617	0.519992	0.134371	0.177127	0	0.0392127	0.0738842	0.0540689	0	0.110967
AC009054.2	0.384782	0.091344	0.710818	0.405445	0.756562	0.753108	0.17276	0.390306	0.423177	0.220599	0.936561	1.24752	0.0470425	0.182546	0.144702	0.155474	0.144003	0.911151	0.209542	0.770602	0.320591	0.593017	0.906334	0.192225	0.320337	0.813995	0.665994	0.755966	0.398774	0.21394	0.228412	0.214239	0	0.348892	0.389193	0.365698	0.270604	0.217477	0.644265	0.156761	0.402444	0.42898	0.339289	0.209263	0.375561	0.511065	0.115077	1.68669	0.551077
RERG-AS1	0.213514	0	0	0	0	0	0.0479318	1.17571	0	0	0.115488	0	0	0.0578822	0.0802948	0	0.0532712	0.126399	0.155032	0.285069	0.177895	0.235045	0.0718459	0.21333	0.0592512	0.112921	0	0.268469	0.147519	0	0	0.297201	0.448043	0.0387198	0.246813	0.0676416	0.150157	0.289625	0	0	0	0.105795	0.334702	0.232239	0.092621	0.261773	0.191568	0.170171	0.131053
AC008115.3	1.04852	0.622271	0.841043	0.460342	0.515399	0.366461	1.14748	1.02558	0.672664	0.262991	0.56713	0.242817	0.288425	0.177653	0.690038	1.85352	0.196201	1.11211	1.99847	1.22492	1.36499	1.58709	1.19076	0.720232	0.218226	1.45563	0.862032	0.906389	1.17719	0.728721	1.14109	2.04327	0.785795	1.21216	1.62868	0.664341	1.99708	1.45191	0.438898	0.569557	0.376971	0.194825	1.84909	0.605872	0.568548	1.33907	0.823147	0.348194	0.643569
AC024145.1	2.45109	0.440809	0.198595	0.39132	0.0995733	0.674951	0.250111	1.34538	0.612651	0.266142	0.426857	0.193509	0.272422	0.45305	0.733221	0.675261	0.555945	0.421383	0.235949	3.44607	0.773555	2.51428	0.531103	1.34508	0.334941	1.30121	0.273186	0.933926	1.20275	0.567838	0.44091	2.61054	1.28029	0.757659	1.905	0.352958	1.39294	0.776632	0.580365	0.37825	0.0728294	0.644055	2.38324	0.934124	0.443027	1.97304	1.02738	0.542644	0.607861
RAP2C-AS1	1.23315	0.376794	1.18314	0.986324	0.720189	0.921729	1.59886	1.79283	1.60635	0.53665	0.946567	1.84729	1.04986	0.667495	1.10962	1.75955	0.512781	1.30905	1.29654	1.58122	1.40297	1.52327	1.37631	1.81967	0.496933	1.48515	0.876999	1.94458	1.66603	0.841018	0.869724	1.17265	1.10413	0.89672	1.38196	1.25064	1.21642	1.29273	0.526976	0.342664	0.351171	0.650345	1.50324	1.15095	1.31085	1.60502	1.23542	0.529795	0.587033
AP002360.3	0.688129	0.49717	0.523605	0.630506	0.106957	0.794711	0.638061	0.780379	0.62152	0.514578	0.890047	1.03929	0.3292	0.162215	0.61882	1.57155	1.08237	1.38741	0.67887	1.87743	1.37101	1.58091	0.906065	1.23308	1.03782	1.5823	0.62141	0.869943	1.03355	1.69121	1.48001	2.91516	0.986573	0.895224	1.08077	0.331739	1.43778	0.338197	0.534343	0.284408	0.547609	0.518859	1.78807	0.61017	0.389355	1.00873	0.536867	1.7089	1.04061
AC023590.1	0.0177995	0	0	0.0156294	0.0318158	0.024884	0.059937	0.116068	0	0.0255115	0.0240688	0	0.0108806	0.0180949	0.0334686	0.0179801	0.0222046	0.0175619	0.0646207	0.0831761	0.0185376	0.0489858	0	0.0222301	0.0740915	0	0.0385099	0.0349699	0.0230583	0.0494827	0.0528301	0.012388	0.160075	0.0726266	0.0128596	0.0281944	0.0521573	0.0201203	0.00993425	0	0.0581765	0.0881955	0.0523166	0.0121003	0.0386064	0.0272782	0.0133082	0	0.06373
AC008870.4	0.0688558	0.0544859	0.0892625	0	0	0	0.180337	0.0332591	0.0280468	0	0.0931084	0.239186	0.0561209	0.0155553	0.0863137	0.231848	0	0.0679367	0	0.153219	0.0478074	0.0505328	0.154463	0.143326	0.0318464	0.0910389	0.039726	0.162334	0.0991104	0.148882	0.227077	0.127792	0.0344021	0.166489	0.165822	0.036356	0.24212	0.0259446	0.0256199	0.0623378	0	0	0.247357	0.15603	0.0746729	0.0937987	0.0343213	0	0.0704384
AP000941.1	0.539139	0.123064	1.17943	0.582657	0.426247	0.115958	0.849546	0.661061	0.418096	0.0743012	0.294419	0.0240105	0.79857	0.161616	0.331418	0.481769	0.06467	0.491024	0.329359	0.636765	0.367132	0.330993	0.418652	0.310773	0.402806	0.479791	0.538361	0.513316	0.68052	0.08647	0.451339	0.375227	0.528374	0.338436	0.479401	0.985384	0.303812	0.316439	0.208319	0.0985593	0.0271099	0.0642165	0.193002	0.747121	1.92272	0.296601	0.682172	0.055089	0.201521
MRTFA-AS1	0.0695491	0.0481552	0.0169052	0.030535	0	0.00810259	0.0260218	0.193165	0.0070823	0.0249207	0.0626972	0	0.0141715	0.00392797	0.0871827	0.0117091	0.0867615	0.0171552	0.0210414	0.108333	0.0482888	0.0829425	0.0975113	0.00723844	0.0482505	0.0536407	0.0150472	0.0592108	0.060065	0.0644491	0.0688089	0.040337	0.0521226	0.031531	0.108869	0.0275415	0.0611393	0.0655146	0.0388168	0.0472241	0	0.0287177	0.0511051	0.0394001	0.0502832	0.0355287	0.0260001	0.0538909	0.0415028
AC010201.1	0.453046	0.474482	0.673684	0.187206	0.523989	0.447083	0.568347	0.46341	0.521048	0.534748	0.576582	0.185148	0.26065	0.216737	0.350769	1.34601	0.365697	0.473292	0.387006	0.498132	1.4155	0.792101	0.672557	0.565818	0.998383	1.79701	0.4382	0.27226	0.644438	0.493911	0.316393	1.81766	0.359501	0.724921	1.11672	0.464347	1.12451	0.602492	0.475961	0.940955	0.487777	0.627229	0.757186	0.181168	0.578024	0.544554	0.278956	0.814195	0.708819
TRG-AS1	0.0801428	0.239883	0.257478	0.159102	0.14948	0.253311	0.305069	0.338301	0.157544	0.324622	0.235589	0.225943	0.123541	0.349508	0.366906	0.570211	0.182567	0.622271	0.449086	0.800182	0.373784	1.05102	0.562799	0.517868	0.464139	0.575882	0.298536	0.501112	0.300931	0.442367	0.854952	0.460769	0.485719	0.679284	0.659568	0.132466	1.04555	0.193002	0.213923	0.222401	0.405441	0.138123	0.665707	0.246353	0.200279	0.231402	0.541894	0.328626	0.310117
AC006160.1	0.134315	0.250526	0.391773	0.033697	0.171487	0.16095	0.236911	0.417069	0.304813	0.137507	0.233516	0	0.211127	0.117038	0.144316	0.503945	0.0478731	0.321839	0.313475	0.256182	0.33972	0.168982	0.290545	0.215677	0.186365	0.279065	0.215871	0.180948	0.314854	0.088904	0.303738	0.160251	0.172561	0.191379	0.221803	0.0607872	0.134941	0.195207	0.0856729	0.104229	0.100343	0.071306	0.375982	0.208705	0.249706	0.196039	0.229541	0.101951	0.0588865
AC067852.3	0.928443	0.157432	0.338514	0.538648	0.222262	0.208604	0.483846	0.960989	0.405193	0.26139	0.706197	0.00959868	0.38512	0.112364	0.327331	0.468931	0.0723887	0.359877	0.248288	1.3392	0.699308	0.739172	0.655511	0.766132	0.16103	0.548017	0.373049	0.449504	1.15264	0.107545	0.344461	1.51158	1.00644	0.450987	1.30562	0.577759	0.864759	0.768385	0.212825	0.112574	0.0541886	0.349137	0.665982	0.856581	0.45849	0.880822	0.867719	0.330343	0.288327
AC015727.1	0.59025	0	0.245951	0.148083	0.0502404	0	0.378586	0.366565	0.274771	0.0402852	0.494093	0	0.240542	0.0571474	0.211401	0.681416	0.10519	0.221856	0.484702	0.975695	0.644	0.86636	1.37139	0.631865	0.0779987	0.594598	0.145946	0.55221	0.582583	0.156277	0.333696	1.33021	0.337033	0.382282	0.812267	0.0890438	0.625948	0.285948	0.219621	0	0.0734932	0.208904	1.07397	0.458581	0.274336	0.3446	0.252181	0.485364	0.230026
AC015961.1	0.115181	0	0.0724627	0.0832907	0.0121107	0.0663047	0.07605	0.117816	0.0910729	0.0291328	0.192398	0.031381	0.0414169	0.00459188	0.0509592	0.0958174	0.00845217	0.106959	0.079943	0.31661	0.169352	0.305802	0.0683957	0.27078	0	0.206038	0.0527716	0.159735	0.228206	0.0376712	0.0670325	0.207481	0.152331	0.104438	0.195801	0.107322	0.190595	0.260399	0.0151259	0.101211	0.0265738	0.0755361	0.212419	0.0184238	0.0661298	0.0830675	0.111447	0.0359998	0.0277244
AC007431.1	0.0101918	0	0	0	0	0	0.0114398	0	0	0	0	0	0.0249205	0	0.0191638	0.0411809	0	0	0	0.095252	0.0318434	0.0336587	0.0857368	0.0127288	0	0	0.00882018	0	0.017604	0.0283334	0	0.028373	0.0763813	0.0554472	0.0294533	0	0	0	0.0341296	0	0	0.0505	0.0499268	0	0	0.0312386	0	0	0
AC018695.4	0.438619	0.0743745	0.345228	0.256763	0.112002	0.379599	0.304774	0.302663	0.178661	0.0898085	0.50838	0.096739	0.306425	0.0849331	0.196367	0.590758	0	0.288509	0.303314	0.864476	0.47856	0.66679	0.632536	0.313028	0.144903	0.414234	0.28921	0.426764	0.757612	0.135485	0.330629	0.697753	1.06442	0.587091	0.7545	0.463183	0.734441	0.35415	0.0932579	0.226913	0.109227	0.103492	0.53205	0.539559	0.453023	0.256075	0.530958	0.332932	0.1282
AC024361.3	0.51859	0.410362	0.168071	0.151788	0.154493	0.302083	0.19403	0.062623	0.158427	0.12388	0.175312	0	0.422676	0	0.243778	1.30963	0.215644	0.213195	0.196118	0.692385	0.540095	0.570883	0.290836	0.215892	0.119926	0.685662	0.224398	0.135847	0.746453	0.200234	0.342047	1.02262	0.12955	0.470219	0.624445	0.410724	0.455883	0.293104	0	0.410812	0.169498	0.160599	0.719786	0.235028	0.374934	0.220765	0.45236	0.11481	0.397882
AC011595.1	0.0191114	0	0.0185815	0	0	0	0.0858062	0	0.0233537	0	0	0.177034	0.0700952	0	0.0718707	0	0	0.0188563	0.0867294	0	0.0398078	0.0841541	0.0321541	0.0238686	0.0265175	0.0252684	0.0496179	0.0901136	0.330105	0.0885498	0	0.0532041	0.0286455	0	0.0828447	0	0	0	0	0	0	0	0	0.0519684	0.0829038	0	0	0	0
AC025031.1	0.102426	0.0911815	0.0995864	0.0899387	0	0.107395	0.172452	0.408164	0.093872	0	0.0692515	0.1779	0	0.138835	0.0481483	0.20693	0	0.101059	0.069723	0	0.320021	0.310075	0.21541	0.191883	0.142119	0.169281	0.0443206	0.221356	0.221147	0.142373	0.101336	0.499001	0.0767619	0.0928724	0.259	0.0405609	0.390177	0.0578907	0	0	0.100432	0.222038	0.22579	0.208891	0.111079	0.0523237	0.191454	0.17007	0.235756
AC097641.2	0.589281	0.0736264	0.693564	0.599139	0.332626	0.476953	0.348125	1.16851	0.265296	0.0444526	0.503267	0.0718246	0.455015	0.294276	0.174953	0.939884	0.193453	0.520214	0.506694	0.538314	0.71062	1.05841	0.417449	0.38735	0.731574	0.779128	0.295248	0.536215	0.88392	0.373627	0.306847	1.16562	0.185949	0.73117	0.627406	0.540404	0.545291	0.560941	0.24234	0.168473	0.20274	0.307354	0.425411	0.421683	0.639065	0.253499	0.139134	0	0.41246
JARID2-AS1	0.221398	0	0.0615028	0.277723	0	0.088434	0	0	0.193246	0.135996	0.213842	0.183113	0.0773358	0.085742	0.118942	0.191695	0.315647	0.0624122	0.057413	0.0422279	0	0.104453	0.212853	0.0395012	0.131655	0.0836357	0.0273716	0.124278	0.109261	0.058618	0.438083	0.0880498	0.0948136	0.143391	0.0457012	0.200397	0.0370718	0.393275	0.141219	0.128854	0.1654	0.0391792	0.12395	0.17201	0.0343003	0.226199	0.141886	0.126039	0.258842
AL360169.1	0	0	0	0	0	0.422071	0	0	0	0	0	0	0	0	0	0	0	0	0.0913388	0	0	0	0	0	0	0	0	0	0	0	0	0	0	0	0	0	0.353867	0.227514	0	0	0	0	0	0	0	0	0	0	0
AC005746.1	0.0866267	0.0257055	0.0842251	0.323278	0	0.060553	0.158005	0.0313822	0.0926242	0.0620798	0.292847	0	0.145623	0.00733872	0.061082	0.175011	0.0270164	0.0961542	0.108108	0.115658	0.21427	0.166883	0.236837	0.135237	0	0.157486	0.103081	0.144663	0.233793	0	0.149983	0.195942	0.162303	0.422189	0.0938782	0.0857607	0.076152	0.122402	0.0966963	0.0588199	0.0141567	0.120721	0.116699	0.0588897	0.140918	0.0331895	0.0647688	0.0287673	0.132927
AC004951.1	0.0925457	0.0915398	0.0824817	0.0812629	0.0275703	0.194071	0.103878	0.0894039	0.0565445	0.055268	0.146	0	0.056572	0.0365874	0.0725063	0.0779039	0.0673456	0.0989196	0.0769968	0.0926705	0.168671	0.110368	0.155705	0.134846	0.0749055	0.101968	0.166855	0.115153	0.119888	0.107199	0.0763007	0.236168	0.115595	0.153842	0.222873	0.158809	0.117513	0.165637	0.163564	0.136151	0.0604961	0.0477667	0.181342	0.167769	0.150546	0.0630351	0.126856	0.0204886	0.0315576
OSMR-AS1	0.370955	0.271954	0.265199	0.134124	0.0780079	0.0762651	0.220435	0.205531	0.119991	0.125101	0.236053	0.164233	0.0933717	0.0961266	0.389786	0.374718	0.299434	0.215296	0.168343	0.524407	0.352249	0.372329	0.385484	0.286152	0.121108	0.331785	0.188841	0.325816	0.433441	0.242649	0.259064	0.379669	0.2453	0.158284	0.25224	0.224668	0.268553	0.221995	0.146144	0.0444494	0.156904	0.0135152	0.416887	0.192843	0.189315	0.378999	0.16315	0.246376	0.334836
TTC3-AS1	0.131184	0.0311419	0.0765281	0	0.0468972	0.0183398	0.0294494	0.304153	0.0961824	0	0.035478	0.0759494	0.0962292	0.0266723	0.0246667	0.0795089	0	0.0517731	0.0357196	0.0875738	0.163949	0.129971	0.110356	0.0655353	0.0182021	0.0693788	0	0.0309278	0.147283	0.0972514	0.233618	0.146081	0.098314	0.0832635	0.132688	0.124677	0.153762	0.0741444	0.0585731	0.0178149	0	0.065001	0.218495	0.142688	0.0711333	0.0268057	0.0392332	0	0.0670995
AL049840.2	2.66298	0.670482	1.62149	2.45642	1.39434	2.06828	3.59291	4.05376	1.4134	1.85056	2.83711	0.654073	1.8416	1.58603	1.97255	2.82586	0.838897	2.70706	1.97753	3.41178	3.41774	2.33929	3.03217	3.0235	1.45559	2.63179	3.25902	2.15616	3.2523	1.74484	1.9161	4.34324	2.86257	2.70727	2.37091	2.59908	2.74297	2.03721	2.22189	0.986278	0.738504	1.26618	2.31914	1.5726	2.77127	2.0062	3.25808	2.14384	2.28392
AL031710.1	0.276747	1.97092	2.24229	1.40404	1.42906	0	0.20709	0.0891174	1.01454	0	0	0.320448	0.451126	0.354281	0.115638	0.248494	0.652117	0.0606785	0.279091	0	0.0640497	0.135402	0.310411	0	0.170664	0.0406563	1.25073	0.434972	0	0.113979	0.182535	0.128406	0	0.0557631	0	0.194831	0.504588	0.173796	0.377565	0.626375	0.160806	0.114272	0.0301268	0.334463	0.40017	0.125666	0.0919634	0	0.0314565
WWTR1-IT1	0.127635	0.151497	0.186145	0.224149	0.0570357	0.356873	0.035816	0.138715	0.155968	0.045734	0.129443	0.110842	0.117033	0.0865025	0.239994	0.12893	0.119417	0.0629657	0.115844	0.383422	0	0.281011	0.268427	0.278961	0.221371	0.33751	0.110458	0.325987	0.468478	0.236552	0.252553	0.177661	0.143482	0.0867976	0.645491	0.252719	0.0374006	0.144277	0.106854	0.303327	0.292018	0.276687	0.343886	0.173535	0.207627	0.228205	0.19086	0.296699	0
AL356356.1	2.09912	0.410979	1.11514	1.21613	0.85099	2.08751	0.680127	4.17069	0.793324	0.403215	0.673041	0.476094	1.11119	0.337327	1.79039	1.13672	1.24182	0.619195	0.628521	8.32111	0.969125	1.59611	2.73068	1.75676	1.68149	0.915591	0.692934	2.31287	2.03714	0.300803	0.642302	3.07248	2.01105	0.981096	2.47027	1.57681	1.64872	0.880635	0.652209	0.499593	0.254629	0.428909	4.13439	1.70652	0.539779	3.67021	4.56277	0.373694	1.54965
LINC02463	0.0289555	0	0	0.0508506	0	0.121441	0.032501	0.293711	0	0.041501	0.0783085	0.0670555	0	0	0.0544453	0.175495	0	0.0571379	0.236525	0.115978	0.0904686	0.0956258	0.0487164	0.108489	0.0401764	0.0765679	0.0250585	0.113775	0.0750208	0	0.0572946	0.282131	0.0868011	0.157528	0	0.0917312	0.271512	0	0	0.432539	0	0	0	0.0393684	0	0.0295834	0.0432986	0	0.325831
LINC01589	0.525214	0.748088	0.587251	1.5219	0.704099	0.403843	1.97491	1.44604	0.449261	0.526942	0.674696	0.36489	0.545796	0.996673	0.691297	1.16719	1.57247	0.803215	3.26536	0.771352	0.820491	1.01181	1.67894	1.11512	0.582998	1.24996	1.56812	2.0431	1.2247	1.48444	1.2471	0.511749	0.865952	0.666715	0.758906	0.540762	0.76951	0.80149	0.17588	0.534934	0.686652	0.130121	0.823319	0.999728	1.28157	0.992717	0.863919	1.32555	0.805929
AC009090.3	0.382058	0.604649	0.396231	0.0894611	0.136583	0.391692	0.371662	0.738176	0.124498	0.182531	0.55107	0.707822	0.373676	0.138098	0.526819	0.566037	0.0317742	0.527742	0.346764	0.646124	0.477482	0.504701	0.642798	0.731646	0.35341	0.673527	0.286554	0.140115	0.681915	0.472057	0.403192	0.850889	0.26724	0.346422	0.662465	0.403455	0.507523	0.691	0.113725	0.103768	0.266397	0.567924	1.07305	0.207782	0.414336	0.520458	0.342787	0.0338334	0.469008
AC136424.1	0	0	0.154892	0	0	0	0.0298026	0.192375	0	0	0	0.0307441	0.0649221	0	0.049925	0	0	0.130985	0.0481972	0	0	0.0584576	0.0893434	0	0	0	0.0689341	0.0208658	0.114654	0.0984177	0.0525377	0	0.0397972	0.0481497	0	0.0420576	0	0	0	0	0	0	0.0260135	0	0.230356	0	0	0	0
AC005253.1	0.683224	0.324383	0.510449	0.580983	0.372799	0.482608	0.573145	0.698242	0.439414	0.195849	0.729372	0.19986	0.694612	0.180343	0.351596	1.00254	0.305038	0.439942	0.430812	0.825775	1.06359	0.839207	0.992199	0.862275	0.538858	1.01744	0.547706	0.548225	1.19253	0.259914	0.441148	1.49159	0.883931	0.789044	1.00801	0.489852	1.138	0.845476	0.401391	0.390663	0.225658	0.311808	0.852583	0.811588	0.608355	0.661302	0.785067	0.39168	0.382571
AC004585.1	0.156161	0.114066	0.0116794	0.0421916	0.107358	0.167936	0.134833	0.174069	0.0293579	0.103302	0.0812173	0.250367	0.117488	0.162824	0.0451742	0.33976	0.344662	0.533343	0.11993	0.0481144	0.100084	0.158685	0.242525	0.240041	0.433355	0.317648	0.166332	0.179362	0.114118	0.712419	1.04584	0.117044	0.396112	0.370327	0.0867864	0.0380554	0.253437	0.149366	0.616802	0.0815647	0.235571	0.0446407	0.0941525	0.0816616	0.0390817	0.122729	0.359256	0.0957389	0.356367
AL357992.1	0.110699	0	0.10763	0	0	0	0	0.320823	0	0	0	2.30723	0	0.150049	0	0.223644	0	0.327664	0.301418	0	0	0.487447	0.55874	0	0.153597	0.146363	0.383203	0.434972	0	0.102582	0	0.154087	0	0.501868	0	0	0	0	0.494267	0.15033	0	0	0.325369	0.150509	0.480204	0.1131	0.165534	0.147045	0
FAM66C	0.836714	0.527722	0.33021	0.433774	0.165564	0.53955	0.388144	0.984287	0.509338	0.424822	0.922674	0.575583	0.268004	0.198788	0.650214	1.12902	0.66633	0.834684	0.456773	1.17896	1.01933	0.951677	0.836332	1.18766	0.368423	1.0328	0.510348	0.941427	0.951932	0.67522	0.610929	0.816553	0.587728	0.571102	0.847643	0.493953	0.88301	0.645666	0.39289	0.431864	0.50053	0.558393	0.70179	0.549916	0.36497	0.87694	0.835661	0.803843	0.638011
AL117381.1	0.269348	0.502392	0.149646	0	0	0	0.17276	0	0.0470197	0	0.0520312	0	0	0	0	0.155474	0.0480011	0.0759293	0.279389	0.410988	0.160296	0.25415	0.129476	0.192225	0	0.152624	0.0332997	0.302387	0.0332311	0.249597	0	0	0.230696	0.0697785	0.277995	0.121899	0.135302	0.0869908	0.257706	0.104508	0.100611	0.381316	0.339289	0.104632	0.292103	0.117938	0.115077	0	0.0787253
ZKSCAN2-DT	0.813095	0.970593	0.435703	0.27585	0.165156	0.710453	0.388917	0.482006	0.333077	0.503235	0.812121	0.0641925	0.203332	0.0814067	0.4604	1.09201	0.576321	0.492285	0.415115	1.20278	0.918985	1.15954	0.99491	0.992412	0.576915	1.30716	0.391814	0.410256	0.845853	0.479482	0.557624	1.78771	0.567816	0.707932	1.40852	0.321987	1.14256	0.783336	0.515688	0.470535	0.380513	0.623785	0.787571	0.489938	0.215437	0.873209	0.428316	0.742543	0.959387
AC099811.1	0.163532	0	0.0561172	0.0337871	0.0515838	0.0941385	0.0107975	0.125455	0.0352647	0.0551498	0.104062	0.0445543	0.0352819	0.0195585	0.0180878	0.0388686	0.0240005	0.0379646	0.130964	0.359614	0.0701293	0.169433	0.129476	0.0720844	0	0.038156	0.0499496	0.0831563	0.0581545	0.115884	0.114206	0.241019	0.0720925	0.122112	0.111198	0.0457123	0.0676511	0.0217477	0	0	0	0.0476645	0.122521	0.0523158	0.125187	0.176907	0.129462	0.102224	0.029522
AC006946.3	0.837564	1.44604	0.16657	0.167148	0.238177	1.3306	0.235031	1.32403	0.139566	0.572945	0.823689	0.551035	0.162907	0.025802	0.64427	0.807604	0.569918	0.488318	0.380095	1.1945	1.76442	0.922022	0.92877	1.47398	0.369772	1.91278	0.642473	0.762926	0.64115	1.16422	0.941647	2.64965	0.713296	0.759441	1.70533	0.0904572	1.65107	0.688562	0.828682	1.03402	0.647052	0.683821	2.49909	0.724671	0.144506	1.45863	0.597762	1.31485	1.36311
AC108058.1	0.739124	0.242242	0.0858069	0.125928	0.00985937	0.154226	0.0804865	0.519538	0.377455	0.173926	0.962168	0.185219	0.0944096	0.041121	0.197059	0.668618	0.309643	0.190478	0.205259	0.346126	0.287229	0.52827	0.528972	0.351332	0.0841872	0.364644	0.171846	1.08368	0.36204	0.235124	0.120057	0.4146	0.719278	0.340093	0.270984	0.235903	0.200421	0.230697	0.233967	0.164793	0.0504791	0.143487	0.237781	0.56996	0.179455	0.557912	1.07226	0.410306	0.332915
AL078459.1	0.208563	0.127529	0.0798834	0.155388	0.0338908	0.123699	0.0425639	0.128216	0.0540613	0.0996426	0.145285	0.197589	0.0618143	0.1028	0.106954	0.0510738	0.102495	0.0685931	0.04589	0.126572	0.0987327	0.104361	0.0319	0.157866	0.175386	0.0584936	0.136738	0.153969	0.141915	0.169843	0.150068	0.131959	0.0284191	0.0744978	0.146115	0.0500553	0.125933	0.0785859	0.119931	0.283231	0.0908902	0.14875	0.160994	0.0429647	0.0616863	0.109772	0.0756062	0.302227	0.239218
AL133330.1	0.797221	0.0485265	0.278248	0.215393	0.073077	0.457244	0.413003	0.740535	0.124896	0.292983	0.88453	0	0.274905	0.110831	0.422802	1.07375	0.153003	0.484049	0.204085	0.327506	0.212893	0.765097	0.584666	0.408478	0.141816	0.837842	0.212286	0.514057	0.529621	0.132598	0.485376	0.284536	0.91918	0.500442	0.413517	0.194277	0.503155	0.207962	0.0456355	0.111039	0.0267248	0.0253218	1.08148	0.833783	0.798067	0.229734	0.427943	0.0543064	0.418228
AC005104.1	1.85583	0.656974	1.20292	0.743317	0.174591	0.637245	0.840542	1.60411	0.915075	0.186661	1.62898	0.565497	0.597078	0.242726	0.795863	1.31555	0.243698	0.835222	0.531914	1.65186	1.01726	0.967725	1.36946	1.01658	0.767987	1.0762	0.67624	0.844356	1.37781	0.87496	1.09521	1.49555	1.12243	0.856128	1.69363	1.1346	1.1067	1.03051	0.399775	0.309503	0.297964	0.28232	1.65874	1.10668	0.670874	0.731821	1.21716	0.60548	1.09913
AC093690.1	0.109125	0.113336	0.086206	0.0479105	0	0.0572097	0.0918655	0.336027	0.0750086	0.0977536	0.0922259	0.0868703	0.0833834	0.0184894	0.141068	0.0964532	0.068066	0.0807513	0.111425	0.282286	0.149166	0.23275	0.126224	0.144807	0.104097	0.135264	0.0649265	0.171515	0.135476	0.0695221	0.0809727	0.265819	0.0920051	0.0865782	0.108405	0.118838	0.0879357	0.169611	0.0532918	0.0740963	0	0.0337943	0.193782	0.0649113	0.162723	0.0905869	0.132584	0.0634176	0.0767479
AC027682.1	0.304145	0.0380007	0.140075	0.112448	0.028613	0.022379	0.0898388	0.231963	0.039122	0.0688299	0.129875	0.166818	0.0782821	0.0759422	0.0300994	0.194041	0.119816	0.0947638	0.0726443	0.106861	0.200057	0.158596	0.215458	0.119954	0.133266	0.232813	0.0692664	0.138378	0.317969	0.103837	0.0316745	0.200536	0.119967	0.101602	0.115651	0.177493	0.0938135	0.253328	0.125079	0.043477	0.10464	0.0991463	0.125467	0.0870572	0.10416	0.0817739	0.0957483	0.0637904	0.278385
AC009120.3	1.90756	0.499454	0.572768	0.73897	0.300855	0.745138	1.13355	1.50405	0.959824	0.281447	1.51732	0.389785	0.377257	0.152096	0.474725	1.36017	0.454934	0.830338	0.84021	2.13485	1.75294	2.53225	1.13273	0.980985	0.856313	1.37233	0.752586	1.05818	2.37425	0.155972	0.888122	2.65523	1.4296	1.57702	2.47258	1.19975	1.74266	1.42695	0.375758	1.6	0.183375	1.18148	2.33615	0.610249	0.578024	1.49036	1.2165	0.633469	0.40176
AL513218.1	0.294442	0.34949	0.14314	0.129272	0.197364	0.205818	0.247872	0	0.134926	0.369264	0.0497689	0.0852343	0	0.124721	0.138411	0.223072	0.0459141	0.290512	0.100216	0.245699	0.306652	0.2431	0.309617	0.367735	0.459614	0.145988	0.191111	0.14462	0.286077	0.272851	0.436963	0.204924	0.275832	0.166861	0.265908	0.291499	0.301979	0	0	0.0999637	0.28871	0.319145	0.180298	0.150124	0.159659	0.188017	0.220148	0.0977794	0.60242
SUGT1P4-STRA6LP	0.672688	0.281535	0.419643	0.34826	0.22936	0.385958	0.357889	0.524013	0.365867	0.206204	0.488989	0.229621	0.328014	0.179199	0.241275	0.652018	0.237684	0.337609	0.29645	0.846212	0.660088	0.684875	0.667288	0.422495	0.237389	0.853419	0.269205	0.467527	0.742147	0.425183	0.307759	1.15284	0.285581	0.550007	0.769733	0.326438	0.651736	0.496677	0.412334	0.126731	0.233844	0.163767	0.704776	0.444084	0.535543	0.452887	0.424458	0.371884	0.346064
AL162741.1	0.0831308	0.0438545	0.116749	0.0648852	0.049531	0.180784	0.0829423	0.227541	0.124159	0.0794327	0.124901	0.032086	0.0564631	0.0250402	0.08684	0.0559828	0.207409	0.0911346	0.0335339	0.147987	0.134677	0.162691	0.139864	0.161504	0.115346	0.183188	0.0559555	0.108882	0.19943	0.0513566	0.164492	0.141428	0.290739	0.0837521	0.226892	0.0877864	0.0866119	0.0939702	0.0618627	0.0501743	0.132835	0.0915354	0.144794	0.0879094	0.0400684	0.179304	0.151934	0.024539	0.0566944
AL390195.1	0.501424	0.019839	0.178758	0.264175	0.0597517	0.350501	0.431497	0.605501	0.122546	0.119779	0.429423	0.193534	0.204343	0.158588	0.188567	0.844185	0.104253	0.494731	0.288232	0.357049	0.574439	0.625585	0.393692	0.417492	0.301486	0.530373	0.173576	0.288971	0.606266	0.154885	0.297652	0.58163	0.300628	0.257637	0.48302	0.211802	0.274271	0.302296	0.149256	0.158885	0.109258	0.207044	0.425764	0.181799	0.543785	0.426915	0.249935	0.222019	0.273573
USP12-AS1	0	0	0	0	0	0	0	0	0	0	0.0726107	0	0	0	0	0	0	0	0	0	0	0	0.0903435	0	0	0	0	0	0.0463748	0	0.425006	0	0	0.0486887	0	0	0	0	0	0	0	0	0	0	0.174701	0	0.0802964	0	0
SPON1-AS1	0.119924	0.355861	0.349797	0.31591	0.214359	0.335312	0.874955	0	0.512906	0.429709	0.40541	0.347152	0.733079	0.325105	0	0.363422	0.0748017	0.473292	0.326536	0.160114	0	0.330042	0.201767	0.149775	0.166397	0	0.207568	0.329853	0.414282	0.055565	0.47459	0.250392	0.179751	0.217476	0.606492	0.09498	0.35141	0.203341	0.267728	0.162858	0.0783928	0.0742771	0.117494	0.163051	0.715304	0.0612623	0.179329	0	0.12268
AC234778.2	0.203261	0	0	0.071392	0.0726641	0	0.09126	0	0.347733	0	0.0549708	0	0	0	0	0.657034	0	0.200548	0.332071	0.434208	0.169352	0.805526	0.205187	0.558485	0	0.483741	0	0.223629	0.24576	0	0.080439	0.7922	0.365595	0.147442	0.293701	0.0643932	0.0476488	0.229764	0	0	0.0531477	0	0.358458	0.221086	0	0.249202	0.121579	0	0
AP001350.1	0.292727	0	0.0642672	0.0497495	0.0168787	0.0396038	0.0953918	0.109467	0.0576947	0	0.0255376	0.0984053	0.138535	0.0255988	0.0532664	0.171695	0	0.0745342	0.017141	0.226933	0.049172	0.114345	0.254195	0.165107	0	0.062425	0.0653758	0.244886	0.326206	0	0	0.249734	0.0990752	0.136993	0.43662	0.0747874	0.265632	0.138763	0.0316214	0.0128234	0	0.0116972	0.286797	0.179741	0.0204812	0.221895	0.112963	0.0878025	0.00965987
AL110115.1	0.0395353	0.0938535	0	0	0.0706679	0	0	0.286449	0	0.11333	0	0.137335	0	0	0.148678	0.0798729	0	0.0390076	0.0358831	0	0	0.130566	0.0665167	0.0493765	0	0.0522723	0.0342145	0.0932082	0.102432	0.146545	0.0782292	0.0550311	0.177775	0	0.171379	0.0626242	0.0926795	0.0446903	0.132393	0	0	0	0.0387344	0	0.214377	0.0403927	0	0	0
ANKRD44-IT1	0.013462	0.143809	0	0.0236415	0	0	0.0302208	0	0	0	0.0364072	0	0.0493748	0.0547417	0	0.0543943	0.0335873	0.0664115	0.0488735	0.107841	0.0140202	0.0444584	0.0226493	0.0336259	0.0933941	0.017799	0.0116502	0.0317379	0.0232525	0.0997987	0.0266374	0.0374768	0.0605335	0.0610317	0	0.0213239	0.0315578	0.0152173	0.0300537	0	0.0351998	0	0.0263786	0.0366064	0.0437979	0.0137539	0.0201304	0.214584	0.0275428
EHD4-AS1	0.50396	0.132929	0.290364	0.491688	0.20018	0.287038	0.377113	0.243426	0.296511	0.267523	0.403832	0.0432252	0.479211	0.39215	0.315868	0.377091	0.349268	0.294657	0.321877	0.373807	0.330467	0.328758	0.251228	0.233114	0.310781	0.246785	0.323063	0.425381	0.483597	0.121076	0.701729	0.25981	0.391675	0.169242	0.377583	0.502618	0.262532	0.464177	0.520872	0.20278	0.219622	0.208092	0.201158	0.634439	0.283389	0.24791	0.223288	0.371904	0.133659
AC073651.1	0	0	0.0902703	0.1087	0	0	0	0	0.037818	0.044357	0	0	0	0	0.0581921	0	0.0386073	0	0.0280891	0	0	0	0.104138	0.0386517	0	0	0.026783	0.024321	0.106911	0.0573574	0.0612374	0	0	0	0.0894367	0.049022	0	0.139934	0	0	0	0.0383366	0.0606423	0	0.0671253	0.0632385	0	0.123328	0
MKNK1-AS1	0.0882875	0.0698623	0.228906	0.134375	0.126248	0.156342	0.284082	0.255871	0.172617	0.025308	0.127343	0.0408915	0.165505	0.0359012	0.110672	0.332951	0.014685	0.12776	0.117526	0.157167	0.214547	0.181422	0.188151	0.139668	0.106168	0.365757	0.162998	0.111011	0.213495	0.0218169	0.0815247	0.196627	0.141154	0.176116	0.153085	0.121202	0.131078	0.126412	0.15111	0	0.06156	0.131238	0.155698	0.152047	0.287239	0.0601348	0.0968154	0.0703652	0.102359
AL117336.2	0.902114	0.152967	0.835337	0.67897	0.383927	0.780727	0.337526	0	0.262468	0.369421	1.16177	1.19379	0.997863	1.2519	0.888516	0.781085	0.321536	0.762919	0.350905	0.458834	0.402653	0.425606	0.867298	0.429207	0.71526	0.511177	0.966586	1.58667	0.816196	1.035	0.68001	0.418565	0.708272	0.428461	0.682789	0.88459	0.453161	0.145677	0.623367	0.350022	0.505458	0.0532135	0.336701	1.40175	1.21126	0.790009	0.256948	0.798872	0.878904
DNM3OS	0.690154	0.717275	1.54752	1.22942	1.08016	0.590913	1.91627	0.866103	0.73844	0.591614	0.638534	1.88122	0.985065	2.26708	1.62058	1.88132	0.860957	2.3947	1.54951	0.502607	1.04205	1.27957	1.47228	1.36922	2.40088	1.44952	1.84325	1.85287	1.19208	2.3807	2.15624	0.767607	0.53455	1.8474	1.30738	0.79506	1.66819	0.556178	1.18321	0.547094	0.772775	0.728114	0.64382	0.853043	1.95889	0.9008	0.92339	0.26757	1.48297
AC145285.3	0.133249	0	0.207287	0.234007	0.0952707	0.111771	0.149565	0.193088	0.260524	0.0763927	0.432437	0	0.228069	0.0361228	0.200439	0.484562	0.132981	0.315528	0.266067	0.533713	0.249794	0.381382	0.448372	0.332834	0.0739543	0.422825	0.299821	0.146601	0.276188	0.123478	0.316393	0.333856	0.279612	0.12082	0.192537	0.0422133	0.343601	0.240997	0.148738	0.144762	0	0.16506	0.130549	0.144934	0.317913	0.217821	0.358657	0.141599	0.163574
AC021739.3	0.269303	0.179804	0.523673	0.147794	0.451282	0.141184	0.0566772	0.46341	0.246812	0.024124	0.273118	0.0389785	0.226354	0.0684432	0.284835	0.170022	0.104985	0.232494	0.137489	0.449443	0.175294	0.333516	0.169909	0.210211	0.280248	0.489587	0.407853	0.33068	0.203507	0.124777	0.299741	0.281142	0.100913	0.228922	0.218885	0.293272	0.394565	0.228313	0.319395	0	0.26406	0.104249	0.346299	0.251728	0.547601	0.206357	0.327196	0.0223577	0.189401
GMDS-DT	0.636706	0.442038	0.348284	0.314543	0.210829	0.374068	0.343238	0.617201	0.362997	0.355324	0.533121	0.317408	0.218972	0.253136	0.457937	0.509679	0.400547	0.452568	0.305299	0.711564	0.525483	0.680472	0.496111	0.473298	0.339437	0.57903	0.317567	0.494356	0.49046	0.464525	0.451648	0.69472	0.512365	0.42977	0.68961	0.339065	0.546596	0.558003	0.256005	0.421203	0.276995	0.438324	0.589568	0.424672	0.298465	0.588029	0.411542	0.39459	0.53068
AC010168.1	0.240943	0.129995	0.25556	0.0384669	0.0783047	0	0.12293	0.380885	0.214129	0.21976	0.148095	0	0.0267792	0.0445349	0.164745	0.265514	0.109299	0.259338	0.218685	0.175467	0.364996	0.265239	0.405377	0.328275	0.151961	0.260646	0.18956	0.154921	0.454007	0.0811909	0.173366	0.152446	0.262649	0.158887	0.3165	0.17348	0.282411	0.1238	0.1467	0	0.0286366	0.244199	0.364823	0.148905	0.0950176	0.0671367	0.0982622	0.174574	0.179259
AL035071.2	0.250821	0.223285	0.182901	0.385423	0.112083	0	0.0703835	0.499756	0.153249	0.0449369	0.127187	0.145214	0.383309	0.0424974	0.294764	0.380049	0.039112	0.154671	0.085369	0.293019	0.130611	0.379656	0.369247	0.039157	0.0870051	0.0829069	0.189932	0.468139	0.514467	0.348643	0.434266	0.130924	0.0469936	0.17057	0.181211	0.148988	0.514482	0.0708814	0	0.0851543	0.163959	0.0388377	0.307175	0.213138	0.23801	0.192195	0.234416	0.333174	0
AL445426.1	1.18389	0.530864	4.4508	2.03291	2.25724	1.58155	3.63221	0.609973	2.02537	0.226245	0.355752	0.822503	2.73397	4.08313	1.53353	1.75399	1.24715	2.23235	3.60563	0.562009	1.17819	0.579233	0.619687	0.624292	1.71569	0.626121	3.46074	0.868353	2.1585	0.585109	2.49876	0.622546	0.512635	0.524806	0.456176	2.83377	0.863427	0.594782	2.49618	0.643094	1.58219	1.33617	0.463963	1.68118	4.33676	0.645102	2.67518	0.663988	0.915056
SEC62-AS1	0.623881	0.148104	0.768341	0.0730427	0.0743442	0.232587	0.18674	0.0602701	0.355773	0.298064	0.337451	0	0.203398	0.0281883	0.0782062	0.672225	0	0.205185	0.528498	0.444247	0.952971	0.732579	0.419862	0.467507	0.11542	0.274959	0.143978	0.555657	0.754328	0.231253	0.0822989	0.231576	0.249365	0.0754253	0.36059	0.32941	1.02376	0.282092	0.13928	0.112965	0.0543765	0.206087	0.774241	0.226198	0.135318	0.254964	0.373169	0	0.21274
ZKSCAN7-AS1	0.788973	0.337132	0.889835	0.498805	0.225641	0.17648	0.531349	1.09755	0.578466	0.316627	0.597446	0.109627	0.540164	0.213885	0.771428	1.59396	0.314954	0.778442	0.429653	0.632029	1.38044	0.729567	0.902643	0.670048	0.218944	0.458988	0.464297	0.669627	0.817661	0.467916	0.31223	0.966424	0.473028	0.515075	0.638413	0.399916	0.887772	0.428086	0.246591	0.514287	0.123778	0.195466	0.556553	0.514898	0.581827	0.902813	0.519109	0.586891	0.355127
AC008731.1	0.695931	0	0.724969	0.261894	0.177707	0.277979	0.278981	0.720327	0.182232	0.10687	0.403309	0	0.698894	0.0168448	0.0934692	0.602564	0.0310059	0.41689	0.33838	0.630501	0.388281	0.574581	0.167268	0.310415	0.275892	0.722965	0.301135	0.332051	0.60103	0.161225	0.344262	0.761122	0.633319	0.292973	0.610533	0.15748	0.495251	0.196668	0.0832315	0	0	0.123154	0.60878	0.337929	0.592998	0.228543	0.520332	0.0660306	0.12713
AL731569.1	0.155297	0.284875	0.283681	0.0661158	0.159823	0.111844	0.242982	0.238676	0.247276	0.0944291	0.318176	0.0544909	0.109315	0.0893029	0.141579	0.437342	0.264179	0.236801	0.205019	0.270173	0.382288	0.440344	0.316705	0.358521	0.228538	0.647097	0.179196	0.0998529	0.361717	0.19624	0.167612	0.779506	0.169288	0.337095	0.333194	0.111814	0.584687	0.319175	0.278409	0.204504	0.184574	0.209861	0.272028	0.095975	0.199038	0.283674	0.16889	0.262546	0.264778
AC104564.1	0.106599	0.632642	0.362753	0.280809	0.381083	0.670624	0.239304	0	0.195393	0	0	0.432011	0.521301	0.288982	0.10022	0.10768	0.199471	0.26294	0.33863	0	0.0555097	0.410719	0.269023	0.133134	0.221863	0.281883	0.230631	0.418861	0.460313	0.0493911	0.632787	0.0741901	0.159778	0.144984	0.15403	0.422133	0.124946	0.240997	0.416466	0	0.209047	0	0.10444	0.217401	0.404617	0.0544554	0.0797016	0	0.163574
AP003467.1	0.0478102	0	0.0464847	0	0	0	0	0.138561	0.116846	0	0.1293	0	0	0	0.0898981	0	0	0.047172	0	0.127666	0.0995856	0.0526313	0	0.119422	0	0	0.0413757	0.0375723	0	0.0443043	0.189205	0.0665493	0	0	0.0690831	0.0757316	0.0560387	0.0540441	0	0	0	0	0.0936833	0.0650037	0	0.097694	0	0	0
AC073655.2	0.412641	0.551011	0.112838	0.339688	0.161346	0.721101	0.115792	0.336346	0.472725	0.314196	0.610294	0.11945	0.220712	0.0699151	0.606168	0.573138	0.595196	0.419856	0.210669	0.860828	0.61777	0.79494	0.433908	0.740825	0.66201	0.699025	0.357107	0.40535	0.601376	0.203141	0.612375	1.07695	0.618497	0.432614	1.21112	0.306387	0.574347	0.553904	0.532577	0.630416	0.50576	0.44726	1.02334	0.508438	0.0839067	0.803656	0.694175	0.78793	0.83106
AC093110.1	1.90947	1.47872	7.72045	3.41469	2.10197	1.38357	5.68492	1.72092	3.59959	0.450568	0.913156	0.835861	6.56213	1.28622	1.05085	3.6695	0.174295	3.98623	3.48728	2.30067	2.36455	2.15328	1.80219	1.90491	1.30856	3.86392	2.52911	2.44302	2.87584	0.841567	1.33622	2.49581	1.91967	1.37242	1.86742	2.89551	2.07434	1.78993	2.30038	0.521777	0.63932	0.649023	2.30426	2.53283	10.96	1.32041	2.10668	0.556773	0.726553
AC015971.1	0.281779	0.02389	0.141876	0.150223	0.0449705	0.260277	0.158141	0.40832	0.38737	0.0144238	0.210926	0.139832	0.110731	0.0238713	0.189226	0.437123	0.0125541	0.208513	0.187245	0.497137	0.314426	0.59823	0.355562	0.333067	0.0628353	0.232849	0.0740278	0.577326	0.760482	0.0746047	0.0896079	0.399226	0.203634	0.114061	0.370802	0.183318	0.377458	0.182011	0.11795	0.0683318	0.0263137	0.0436313	0.315509	0.246287	0.283757	0.580921	0.173058	0.0735226	0.0772114
AL139099.2	0.107662	0.0851937	0.104678	0.0630244	0.0641474	0.501714	0.0402818	0	0.175415	0.0514365	0.194111	0	0.0438751	0.0486442	0.202439	0.362515	0.0447691	0.141634	0.195433	0.0958288	0.373756	0.474075	0.483034	0.179282	0.0497947	0.664289	0.217403	0.225621	0.371924	0.133023	0.284044	0.449581	0.215163	0.1627	0.103711	0.170538	0.504768	0.0811336	0.240354	0.146206	0.140755	0.0444551	0.210963	0.29276	0.194597	0.0366657	0.214658	0.0476705	0.0734246
BACH1-IT1	0.315512	0.0208055	0.153383	0.184697	0.0939943	0.196041	0.295122	0.279401	0.149936	0.200984	0.165917	0.162371	0.0642895	0.142555	0.362549	0.318713	0.109332	0.224828	0.238638	0.280833	0.328596	0.443808	0.0884728	0.175133	0.145927	0.324458	0.0606777	0.2204	0.439007	0.162431	0.381522	0.463575	0.44664	0.27019	0.379915	0.0832955	0.205453	0.356652	0.078264	0.0952151	0.0229163	0.0868527	0.480854	0.285985	0.190093	0.50144	0.157267	0.0465673	0.053794
CASC15	1.45443	0.610649	0.225656	0.407589	0.0714467	0.620092	0.392211	1.44616	0.655453	0.59507	1.01474	0.606155	0.192318	0.233321	0.84371	1.24516	0.696478	0.714964	0.562903	1.79897	1.06489	1.44496	0.919803	0.967817	0.391803	1.32462	0.484282	1.33146	1.10131	1.65485	0.530677	1.55606	1.14025	1.13171	1.50166	0.547363	1.25589	1.09022	0.328153	0.681139	0.524258	0.519095	1.71678	0.685454	0.104874	1.15268	0.981398	1.0619	0.692488
AC025682.1	0.417127	0.233802	0.236578	0.223833	0.289954	0.550754	0.130056	0.688399	0.424767	0.381963	0.485708	0.214664	0.424973	0.290553	0.348591	0.39795	0.317997	0.377262	0.283945	0.556918	0.325818	0.382657	0.350899	0.27495	0.401926	0.459593	0.270741	0.254959	0.450306	0.225481	0.275125	0.435464	0.329977	0.357207	0.452044	0.275304	0.543242	0.366734	0.284542	0.393376	0.18178	0.401886	0.488141	0.393843	0.226183	0.509039	0.103959	0.631039	0.414861
AC073912.2	0	0.323306	0.617938	0.239174	0.162291	0.190398	0.203823	0	0.110949	0	0	0	0.333008	0.153835	0	0.458576	0	0.0447911	0.37083	0.060611	0.236398	0.449773	0	0	0	0.0600225	0.0392874	0.107028	0.392065	0.0420681	0.179656	0.0631903	0.136089	0.246976	0.131193	0.0719092	0.106421	0.0513163	0	0	0	0.11247	0.133432	0	0.492323	0.0463815	0.135769	0	0
AC114980.1	0.218803	0.0919806	0.265921	0.184122	0.260735	0.165691	0.209779	0.475594	0.172679	0.222136	0.363674	0.390587	0.211773	0.253329	0.21428	0.331535	0.181969	0.382292	0.235826	0.566003	0.213634	0.3613	0.283765	0.250495	0.215046	0.385726	0.185411	0.390469	0.397616	0.299914	0.297652	0.190352	0.239136	0.12813	0.289812	0.281601	0.309891	0.159736	0.427415	0.0928551	0.143029	0.293626	0.4868	0.167338	0.271893	0.293407	0.238575	0.266423	0.251811
BICRA-AS1	0	0	0	0	0	0	0	0	0	0	0	0	0	0.0356605	0	0	0	0.0259575	0.0238783	0	0.0821991	0.0289616	0.0885268	0	0	0.069569	0	0	0.0227211	0.048759	0.0520574	0	0	0.0238548	0.0380147	0	0.0616734	0	0	0	0	0	0.0257757	0	0.114125	0	0.0393408	0	0
AC092757.3	0.609558	0.503317	0.206142	0.698143	0.0473722	0.33346	0.118991	0.345638	0.0971567	0.151941	0.286699	0.491	0.162006	0.0538848	0.448497	0.428342	0.198369	0.392231	0.216488	0.49538	0.276015	0.554325	0.401305	0.463394	0.367729	0.630734	0.0688071	0.0416547	0.228885	0.515741	0	0.479572	0.278067	0.264336	0.612715	0.209901	0.217447	0.65908	0.207082	0.215944	0.311839	0.426786	0.389484	0.2162	0.114966	0.379082	0.475567	0.281633	0.108447
PRKCQ-AS1	0.672954	0.460827	0.0970661	0.37013	0.0660922	0.775388	0.170163	0.894792	0.221398	0.821437	0.774986	0.916225	0.176301	0.147851	0.528394	0.463148	0.714959	0.813547	0.587295	1.56494	0.631545	0.834433	0.995357	0.798905	0.518174	1.11953	0.335992	0.627646	0.664213	1.22666	0.380453	1.16318	0.448915	0.794582	0.854842	0.333846	0.827781	0.401249	0.416863	0.331406	0.488243	0.554216	1.21721	0.346881	0.116288	1.07288	0.58056	1.57171	0.571163
AC090510.2	0.503337	0.678908	0.489383	0.401793	0.368057	0.415809	0.53929	0.464147	0.167746	0.295126	0.433124	0.741769	0.0559424	0.403151	0.344157	0.462222	0.171247	0.293456	0.456839	1.19131	0.548037	0.503721	0.384929	0.400036	0.857118	0.695746	0.613795	0.449494	0.849639	0.530032	0.181084	0.95539	0.480097	0.290429	0.727295	0.144962	0.965399	0.310346	0.459692	0.124279	0.538405	0.141705	0.470725	0.591027	0.620296	0.444127	0.444758	0.212736	0.468096
AC011773.1	0.153749	0	0	0.0540016	0	0.214944	0.034515	0.445587	0.0375755	0.0440727	0.0831609	0	0	0.0208401	0	0.0621234	0.0767197	0.0303393	0	0.123165	0.0960746	0	0	0.0384039	0	0	0	0	0	0.0284949	0	0	0.0460899	0.0278816	0	0	0	0	0.0343241	0	0.0804029	0.0761817	0.0602536	0	0	0.0628331	0	0	0.0314565
AL121890.4	0.165412	0.0280482	0.367603	0.207494	0.126715	0	0.132619	0.0684843	0.259882	0.0677373	0.127814	0.273617	0.202229	0.0800751	0.0444324	0.572882	0.117914	0.0699447	0.150132	0.69409	0.467594	0.260132	0.477085	0.413174	0.0655753	0.531135	0.143151	0.167132	0.673463	0.109488	0.327304	0.888089	0.177094	0.0857049	0.409735	0.187153	0.193881	0.267115	0	0	0.0617874	0.0292718	0.509336	0.0642565	0.179387	0.26557	0.318021	0.0941668	0.0725204
AP000919.4	0.399746	0.52193	0.213765	0.210606	0.0357265	0.0279427	0.291652	0.376521	0.0488482	0.143236	0.0270273	0.0694304	0.171052	0.203191	0.263077	0.242281	0	0.157764	0.3991	0.240171	0.124897	0.176022	0.269023	0.199701	0.58239	0.211413	0.172974	0.188488	0.535114	0.129652	0.197746	0.139106	0.38946	0.235599	0.115522	0.18996	0.0937092	0.0451869	0.0223107	0.515716	0.0783928	0.123795	0.254571	0.244576	0.390166	0.387995	0.14944	0.132749	0.327147
AC005082.1	0.36101	0.403298	0.516179	0.435094	0.518764	0.306779	0.182744	0.328239	0.380598	0.486989	0.15315	0.401624	0.35482	0.76279	0.519092	0.586337	0.194271	0.607621	1.17572	0.359134	0.501308	0.537678	0.404924	0.450873	0.461623	0.561548	0.287921	0.678667	0.397368	1.62677	0.140066	0.492655	0.307689	0.301664	0.398902	0.280315	0.506113	0.256052	0.450383	0.288385	0.610793	0.420892	0.603365	0.259855	0.552719	0.354375	0.402232	0.329098	0.535859
ERI3-IT1	0.209237	0	0.180832	0.122485	0.0831118	0	0.365335	0.437956	0.170456	0.0333215	0.251498	0	0.0284231	0	0.131144	0.563627	0.0580045	0.160568	0.23211	0.403518	0.532678	0.409487	0.234689	0.203249	0.0645159	0.430339	0.100598	0.292323	0.301174	0.150806	0.0460023	0.582494	0.20908	0.210801	0.335929	0.0736517	0.517747	0.210239	0	0	0	0.201592	0.47833	0.0948277	0.252127	0.285033	0.139059	0	0.0237829
AC010261.1	0.0314898	0	0.214318	0.110603	0	0	0	0.0912624	0.07696	0	0	0	0.0384987	0.0640251	0.0592108	0.0636187	0	0.124278	0	0.0420431	0	0.138661	0.0529804	0.0393283	0.0436929	0	0.0545037	0.098987	0.271957	0.0583615	0	0.175329	0.0943986	0.0285527	0.0455011	0	0	0.106787	0.175751	0	0	0	0.15426	0.0428142	0.204901	0.0643455	0	0	0
AC087392.1	0.368546	0.208309	0.477772	0.523948	0.533284	0.490701	0.256084	0.127155	0.107228	0.427613	0.284776	0.568991	0.128736	0.368717	0.461989	0.319102	0.394077	0.571414	0.318572	0.210882	0.182776	0.289793	0.915334	0.547959	0.413964	0.812134	0.410074	0.537879	0.424386	1.4474	0.729248	0.244285	0.63132	0.731993	0.228227	0.27799	0.575969	0.0396763	0.352617	0.428991	0.711271	0.717409	0.567412	0.596528	0.114195	0.788939	0.341162	0.256432	0.538596
AP000346.1	0.158869	0.0314284	0.231696	0.186	0.0236643	0.037017	0.0594407	0.17266	0.210312	0.0569255	0.196924	0.0766481	0	0	0.0248936	0.160481	0.115609	0.248185	0.144193	0.494925	0.0413642	0.408074	0.0890969	0.347225	0.0551086	0.385094	0.0572865	0.332931	0.365879	0.0245365	0.078589	0.47913	0.416717	0.240084	0.229557	0.125825	0.356905	0.0299306	0.059112	0.14383	0.138468	0.147598	0.428039	0.144001	0.100503	0.365207	0.0989854	0.439647	0.16252
AC012170.2	1.01405	0.179264	0.587366	0.189451	0.385654	0.361956	0.339044	2.15726	0.632756	0.247389	0.583498	0.524632	0.211021	0.307071	0.770806	0.697421	0.188406	0.5109	0.509142	1.32508	0.314583	1.25881	0.871199	1.02395	0.598731	0.827267	0.280077	0.796904	1.24843	0.359881	0.46961	0.930992	1.94034	0.528203	1.18467	0.47846	0.910399	0.853606	0.192668	0	0.141037	0.534528	1.75449	0.704028	0.467965	0.881736	1.09694	0.0859784	0.640071
AP002907.1	1.0768	0.35835	0.410951	0.265099	0.19787	0.29545	0.530903	0.991633	0.233652	0.129814	0.598759	0.268011	0.184551	0.0613835	0.264917	0.691264	0.0251083	0.347522	0.401891	0.859913	0.681256	0.564995	0.406356	0.640997	0.153597	0.479005	0.226438	0.324252	1.15593	0.177186	0.159303	0.616349	0.693863	0.492743	1.04697	0.382577	0.436436	0.432277	0.258367	0.314327	0.0920978	0.261788	0.926809	0.506256	0.665738	0.339299	0.601942	0.427768	0.33973
AC010531.5	0.287817	0.189793	0.466396	0.393132	0.114325	0.223542	0.32306	0.0926821	0.156314	0.0458356	0.216218	0.0740591	0	0.173389	0.300659	0.516866	0.0797885	0.189317	0.145127	0.341577	0.133223	0.176022	0.322828	0.199701	0.17749	0.211413	0.387461	0.402107	0.662851	0.207443	0.379672	0.178056	0.383468	0.115987	0.277254	1.01312	0.262386	0.397645	0.60685	0.0434287	0	0.0396145	0.563973	0.304362	0.416177	0.392079	0.382568	0.0424797	0.229003
AL157838.1	0.506154	0.00682707	0.301983	0.252526	0.0616861	0.192985	0.148489	0.325054	0.245998	0.0577067	0.419993	0.0532799	0.246118	0.081861	0.173041	0.499669	0.0717522	0.130524	0.161832	0.268776	0.293523	0.481212	0.503208	0.402274	0.0319227	0.273772	0.199106	0.452009	0.620926	0.154569	0.295908	0.912699	0.362088	0.271193	0.457103	0.236881	0.195509	0.624164	0.128407	0.0859201	0.0451182	0.249372	0.411371	0.40665	0.343072	0.229183	0.266628	0.152805	0.19417
AL355075.2	0.993511	0.107205	0.468348	0.105744	0.26907	0.589252	0.979995	1.52693	0.846157	0.388356	1.30274	0.244023	0.294459	0.204041	1.13219	2.3113	0.187787	0.445568	0.218602	2.25097	0.877937	1.35883	0.962404	1.65442	0.208867	1.87087	0.573201	1.72715	1.89807	0.362684	0.655292	1.50864	0.94764	0.682457	1.87059	0.429198	1.90555	0.952895	0.302454	0.163539	0.196802	0.559409	2.09425	1.1052	0.457098	0.830501	0.675296	0.759836	0.554371
AC089999.2	0.199527	0.0296037	0.193995	0.0876006	0	0.104604	0.0279948	0.144565	0.0914317	0.142988	0.134902	0.72198	0.0914761	0	0.0468966	0.302326	0.155567	0.0738238	0.181095	0.332993	0.181826	0.219647	0.167848	0.155746	0.103818	0.230832	0.0215842	0.137201	0.215398	0.254231	0.197403	0.208298	0.186916	0.293989	0.288305	0.118519	0.1754	0.310121	0.16704	0.0338699	0.228249	0.185371	0.21992	0.16955	0.0811437	0.0254817	0.149181	0	0.459254
AC009087.1	0	0.138873	0	0.0684899	0	0	0.218876	0	0.0476568	0.0558971	0.316417	0.180632	0.0476799	0.0528626	0	0.472744	0	0.230874	0.141588	0	0.0406169	0.386391	0.393692	0.292245	0.108226	0.309384	0.37126	0.367781	0.134726	0.180699	0.308677	0.162856	0.292278	0.318258	0.22541	0.185327	0.274271	0	0.043533	0	0.0509872	0.144931	0.152838	0.371173	0.465239	0	0.0583182	0.259023	0.39896
NCK1-DT	2.00405	1.47026	1.83099	1.52096	1.81808	1.12631	1.67295	1.37175	1.79668	2.19395	2.0835	2.5304	1.74831	1.35821	1.87465	2.19732	1.93469	2.01704	2.05656	1.55968	1.96129	1.57422	2.4229	1.9998	1.34142	2.3967	1.5426	2.26343	1.67858	2.76231	1.49451	1.86436	1.81134	1.42448	1.96445	1.78661	2.32535	1.82139	1.5288	1.29921	1.55359	1.75895	2.11145	2.0949	1.80203	1.90346	2.59016	1.9263	1.69984
AC008969.1	0.935152	0.754246	0.501587	0.463061	0.260539	0.702908	0.604796	0.856732	0.524339	0.370879	1.2136	0.565115	0.292331	0.114325	0.594338	1.07864	0.588402	0.733611	0.541068	1.16983	1.19396	1.19892	1.09391	0.924527	0.252237	1.44214	0.454963	0.691143	1.25175	0.638931	0.868489	1.32904	1.17338	0.720218	1.04361	0.648549	1.28998	1.18483	0.526498	0.631636	0.344725	0.724259	0.884117	0.529957	0.349893	0.998937	0.612252	0.506885	0.824291
AP001793.1	0.719543	0.437983	0.358766	0.226807	0.263827	0.128966	0.393471	0.721851	0.405816	0.158662	0.573811	0.363175	0.270675	0.12504	0.312223	0.782754	0	0.30946	0.251182	0.468025	0.288224	0.324964	0.372493	0.345636	0.127998	0.292725	0.287402	0.362476	0.36648	0.290648	0.219042	0.898842	0.442463	0.401494	0.373226	0.467594	0.389254	0.22941	0.18535	0.15033	0.0964834	0.114272	0.542282	0.250848	0.440187	0.282749	0.303479	0.147045	0.396352
AC131934.1	0.142015	0.486968	0.122736	0.110845	0.0846155	0.13236	0.141693	0.342985	0.404926	0.0452325	0.426747	0.127898	0.0385831	0.0213885	0.178022	0.286912	0.196847	0.249101	0.272114	0.337082	0.34511	0.416895	0.345128	0.532097	0.0656831	0.521577	0.204837	0.210809	0.395203	0.175468	0.156115	0.329463	0.189211	0.228922	0.205204	0.174963	0.628838	0.196206	0.422728	0.107143	0.185667	0.566852	0.711151	0.300357	0.0513376	0.451406	0.212363	0.0209604	0.177564
AL450998.2	0.347333	0.122567	0.182543	0.131887	0.0503388	0.0656188	0.179127	0.149633	0.057356	0.040364	0.114245	0	0.252489	0.0381728	0.0706049	0.246548	0.105396	0.231552	0.144843	0.250668	0.254193	0.351356	0.394848	0.140689	0.208404	0.558526	0.178728	0.199185	0.397256	0.104388	0.241475	0.431203	0.323622	0.314936	0.298414	0.208175	0.198055	0.233451	0.0419144	0.089237	0.0736371	0.104657	0.266719	0.229739	0.173068	0.249365	0.336899	0.0374087	0.192063
AC087276.1	1.0223	0.186681	0.841043	0.276205	0.281127	1.4292	0.441339	1.13953	0.672664	0	0.850696	0	0.961415	0.106592	0.443596	0.953237	0	0.620711	0.35687	2.20485	0.737097	1.12539	1.19076	0.785707	0.654678	1.03973	0.544441	1.11239	1.42622	0.218616	1.55603	1.31353	1.5323	0.570429	1.70443	0.62282	1.19825	0.266677	0	0.106792	0.308431	0.292238	1.38682	1.49686	1.96149	1.04447	0.587962	0	0.643569
AC005224.1	0.196622	0.155588	0.145654	0.147986	0.184095	0.222523	0.18917	0.176379	0.114414	0.295233	0.113947	0.574597	0.0228938	0.101529	0.369711	0.41615	0.151842	0.406471	0.246443	0.387524	0.390049	0.31952	0.173281	0.339114	0.155896	0.235208	0.145851	0.250172	0.396222	0.338379	0.555799	0.325819	0.350847	0.280158	0.473514	0.237296	0.362155	0.275178	0.0836106	0.139865	0.220336	0.173974	0.55957	0.165491	0.152309	0.33481	0.280019	0.136808	0.191563
AC124312.2	2.29175	0.320025	1.34348	1.12455	0.301207	1.46061	1.13487	3.17442	1.64734	0.096609	1.73177	0.117072	0.535646	0.20557	0.82382	2.58736	0.0840862	1.16383	2.11063	2.78981	1.47419	2.22604	1.24746	1.85202	0	1.5596	0.699996	2.27774	3.58009	0.218616	0.333436	2.58015	1.21237	0.94732	2.58099	1.06769	1.65911	3.27631	0.376198	0.732287	0.132185	0.333986	2.50948	0.824801	0.986837	2.06599	0.806349	0.0895357	0.172384
AC107021.1	0.124828	0	0.225396	0.187902	0.159375	0.0747908	0.320258	0.0775222	0.348656	0.0511178	0.0482272	0.0412969	0.305223	0.0725141	0.0335308	0.288216	0	0.140756	0.275148	0.0714263	0	0.157046	0.0900077	0.0890858	0	0.0707328	0.138893	0.0700698	0.215611	0.0165249	0.105857	0.0744659	0.133644	0.0808462	0.283438	0.395456	0.167213	0.0201577	0	0	0	0	0.13977	0.290946	0.580172	0.0364385	0.0799979	0	0
AC040169.3	0.21163	0.446571	0.274351	0.123886	0	0.0986212	0.184757	0.272594	0.229874	0.202216	0.286172	0.190593	0.0287482	0.0796826	0.353717	0.237531	0.352008	0.185605	0.106711	0.282554	0.0979584	0.543599	0.0395622	0.26431	0.0326269	0.18654	0.101749	0.203271	0.284311	0.174321	0.139585	0.196386	0.317207	0.106606	0.0679543	0.186235	0.220492	0.106322	0.314974	0.0957986	0.0614845	0.17477	0.115191	0.127883	0.0765031	0.384391	0.175812	0.312351	0.024055
ALOX12-AS1	1.42254	1.08318	1.13953	0.887729	0.831583	1.28205	0.893763	1.69187	1.13701	0.718096	1.24005	1.36746	0.935206	0.721557	0.950483	1.59964	1.06587	1.27555	1.48195	1.60661	1.28585	1.66939	1.3171	1.69842	1.09242	2.14107	0.917507	1.14956	1.9085	1.02805	1.32773	2.82693	1.22702	1.1276	1.39618	0.90699	1.62018	1.35013	0.9038	1.25143	0.865562	1.49616	1.79693	1.19209	1.17887	2.12523	1.4382	1.11712	1.06625
XIST	13.2385	0.815029	13.9084	5.56024	2.90387	4.87448	10.9305	29.614	11.8009	0.789607	11.1597	2.65697	5.81814	0.407625	5.56229	28.3721	0.422441	12.5638	12.0162	35.7088	23.3	26.171	14.9578	16.1253	0.662216	27.8328	5.36817	19.7241	24.04	2.86771	3.10456	29.2214	17.1989	9.2468	30.3204	8.44169	17.5743	12.4908	1.14769	1.36195	0.387028	1.84159	29.5972	8.91082	10.8842	27.3927	7.98435	4.45695	4.01224
AL359922.2	0.333895	0.0679403	0.153044	0.251304	0.0852605	0.206722	0.123142	0.387071	0.134061	0.109386	0.13545	0.0773239	0.0874738	0.0614219	0.161441	0.443285	0.0119008	0.11295	0.177501	0.605005	0.293096	0.336059	0.20063	0.256162	0.0397103	0.214426	0.115583	0.172431	0.411947	0.0928232	0.11326	0.39173	0.157289	0.160026	0.39286	0.0982226	0.162135	0.23185	0.0532439	0.155462	0.0124722	0.0295434	0.45331	0.136191	0.268991	0.238795	0.23538	0.101377	0.117109
AC245060.6	0.37259	0.217067	0.214365	0.147074	0.039715	0.253276	0.341477	0.396265	0.202587	0.159227	0.47378	0.0494754	0.114924	0.0416999	0.157471	0.953011	0.0724919	0.298478	0.170636	0.819206	0.690642	0.63782	0.45146	0.503758	0.194459	0.937798	0.224825	0.257883	0.649467	0.262911	0.284078	1.2252	0.417568	0.466463	0.548251	0.127242	0.452742	0.361281	0.215581	0.104445	0.109489	0.273114	0.406905	0.230053	0.107504	0.218274	0.196793	0.242921	0.288488
KDM4A-AS1	0.46951	0.459984	0.311575	0.274846	0.159854	0.343821	0.200763	0.442772	0.264099	0.459305	0.60465	0.146699	0.291561	0.141423	0.252236	0.57214	0.325393	0.250004	0.223215	0.587057	0.582119	0.68914	0.551699	0.595689	0.320558	0.610918	0.245083	0.445108	0.695118	0.386739	0.840548	0.684655	0.335113	0.337871	0.516889	0.247902	0.585258	0.328547	0.449217	0.506031	0.331271	0.433892	0.496507	0.263448	0.2263	0.205582	0.34547	0.425677	0.45743
AC012170.3	0.775265	0	0.282664	0.25528	0.0866098	0.0677398	0.217549	1.5447	0.23684	0.138896	0.262083	0	0.296194	0.131356	0.0911089	0.0978914	0.0604458	0.286844	0.175912	0.452848	0.504634	0.320041	0.244566	0.423607	0.134462	0.57658	0.209665	0.418861	0.627699	0.179604	0.28763	0.404674	0.798892	0.0878692	1.12022	0.307006	0.227174	0.383404	0.162259	0	0.0633477	0.120044	0.75956	0.329396	0.525476	0.544554	0.652104	0.643632	0.396542
AC025259.3	1.88733	4.16299	1.07042	2.81729	3.00806	4.26561	2.63038	0.387441	3.97833	0.608637	3.46658	1.82113	2.88425	3.97588	1.71524	6.99041	3.8063	3.926	1.09916	0.0839942	3.9967	0.32896	9.10268	2.61248	0.76379	0.249536	0.694163	3.21356	4.65897	4.43063	6.56646	2.88977	0.353608	0.570429	0.454514	0.871948	4.42431	0.924479	1.31669	0.66211	8.86224	0.0974126	0.493091	3.27171	3.94004	1.44619	1.59926	0.835666	2.18813
ALKBH3-AS1	0.191138	0.0951402	0.179844	0.119109	0.0440842	0.232736	0.179939	0.303778	0.0753443	0.114883	0.258462	0.142788	0.143224	0.121183	0.127529	0.261589	0.123067	0.19467	0.184673	0.345747	0.308229	0.420825	0.22822	0.207915	0.128327	0.203804	0.14407	0.125981	0.212998	0.131413	0.244005	0.240307	0.240284	0.223626	0.204911	0.0878993	0.216808	0.327576	0.103237	0.142343	0.0886705	0.0152755	0.169144	0.184428	0.193913	0.214182	0.14752	0.131043	0.113534
AC139887.4	0.540408	0.451384	0.486505	0.281199	0.214657	0.307797	0.426853	0.580069	0.244581	0.172123	0.811947	0.139054	0.367049	0.0678244	0.489251	0.930036	0.299623	0.335715	0.56315	1.22925	0.917185	0.925403	0.875541	0.82491	0.138857	0.820363	0.36375	0.408958	0.916144	0.241117	1.06931	0.6965	0.600002	0.725929	0.925464	0.253632	0.727257	0.361998	0.13405	0.40771	0.209338	0.421489	0.980482	0.326555	0.477533	0.368085	0.508804	0.558322	0.286652
AL157392.3	1.65752	1.05475	1.64433	1.11202	0.699075	0.980706	1.33289	1.43804	1.17908	0.635546	1.54459	0.819456	1.24253	0.461001	0.875464	2.09986	0.544314	1.31251	1.41908	1.97619	2.07169	2.41823	1.59653	1.91172	0.759232	2.39437	1.12821	1.39249	2.35288	1.09466	0.917769	2.85033	1.32661	1.24238	1.77865	1.12663	2.15796	1.36338	0.805807	0.862311	0.640012	0.820633	2.37204	1.08399	1.78216	1.36637	1.1511	1.39125	0.872756
LINC01186	0.413795	0.600302	0.491728	0.968924	0	1.4141	1.34178	0.366435	0.927024	0.329489	0.279772	0.479137	1.43337	0.950387	0.389032	0.789542	0.602237	0.612407	0.250379	0.429699	0.478838	0.101227	0.386774	0.516797	0.318972	1.24619	0.218842	0.7949	0.47649	0.575178	1.31915	0.415986	0.172285	0.125066	0.465042	1.05601	0.350287	0.415777	0.898129	0.343406	0.691259	0.113907	1.32885	1.0627	2.06925	0.681127	1.03128	0.335902	0.282204
AC016747.2	0.195351	0.251196	0.158279	0.114356	0.174591	0.250346	0.200999	0.401028	0.298394	0.0466652	0.132079	0.113099	0.159221	0.143429	0	0.460444	0.0812326	0.16062	0.177305	0.260819	0.38995	0.394258	0.273892	0.162652	0.451757	0.301335	0.211325	0.11514	0.590492	0.181026	0.225484	0.589157	0.146403	0.162369	0.164659	0.128932	0.419783	0.349636	0.308917	0	0.0638493	0.120994	0.271141	0.110668	0.300128	0.149691	0.0730297	0.194619	0.333069
FMR1-IT1	1.0489	0	0.61189	0.147363	0.149989	0.527897	0.894773	0.607973	0.563962	0.300671	1.07794	0.437229	0.666824	0.0568697	0.394451	1.18668	0.0523394	0.289771	0.22848	1.79253	0.786523	0.646613	1.34119	0.785994	0.232859	0.998508	0.580949	1.45075	1.55808	0.272155	0.415094	0.992807	0.565979	0.60868	1.33373	0.39875	1.37695	0.663971	0.280997	0.113953	0.164556	0.571696	0.90433	0.969749	0.546005	0.685852	0.752866	0.39012	0.386282
BACH1-IT2	0.156059	0.0396933	0.0650282	0.0195761	0.0996247	0.093503	0.0750721	0	0.0953505	0.0958606	0.0904399	0.361404	0.0408843	0.113321	0.1048	0.180163	0.180776	0.0769879	0.0303519	0.133945	0.0696559	0.0613556	0.131281	0.0974526	0.0618673	0.0736915	0.115762	0.0788407	0.144405	0.154945	0.132341	0.0620646	0.250621	0.0808587	0.161069	0.052971	0.143721	0.113405	0.0746569	0.13624	0.160308	0.220933	0.0982912	0.0454673	0.060444	0.182221	0.250032	0.325755	0.0912262
ST7-OT4	0.0648237	0.0577072	0.183827	0.0284603	0.0579349	0	0.0666979	0.062623	0.0792133	0.0077425	0.0146094	0.043785	0.0990647	0.0256276	0.050787	0.0654814	0.0134778	0.0532987	0.0784471	0.0360617	0.0675119	0.0297335	0.0454431	0.0607198	0	0.0642809	0.0420746	0.0509426	0.027992	0.035041	0	0.0526349	0.0890657	0.0244906	0.0624445	0.0598973	0.0316585	0.036638	0.0301495	0.0220078	0.0141248	0.00669163	0.0529254	0.0220339	0.0820169	0.0386339	0.0807786	0	0.0221046
MIR1-1HG	0	0	0	0.0621462	0.0210845	0	0.0264803	0	0	0	0	0	0	0	0	0	0	0.0116383	0.0749428	0	0	0	0	0	0	0	0.0102083	0	0	0	0	0	0	0	0.0170443	0	0	0	0	0	0	0	0	0	0	0	0	0	0
AC008937.3	0.237026	0.200957	0.30453	0.222995	0.2421	0.165684	0.294555	0.45387	0.45515	0.279058	0.389193	0.284256	0.175939	0.223749	0.191007	0.615679	0.211205	0.542894	0.345744	0.474691	0.361466	0.587086	0.370302	0.507474	0.0822198	0.32458	0.249082	0.459023	0.694531	0.266712	0.268004	0.424193	0.203013	0.307025	0.489271	0.174316	0.496108	0.0574139	0.103941	0.149446	0.177075	0.167779	0.547386	0.126604	0.422297	0.380547	0.405072	0.303605	0.147216
AP001029.2	0.153771	0.0440565	0.139197	0.083808	0.0379117	0.177911	0.122011	0.242035	0.0842335	0.0645988	0.157742	0.0276289	0.090757	0.019765	0.139584	0.267813	0.0595327	0.122944	0.120316	0.339815	0.173954	0.2043	0.343465	0.201982	0.147146	0.382085	0.0596548	0.0937577	0.354902	0.255509	0.0734443	0.391179	0.15498	0.112985	0.409904	0.0839912	0.158484	0.119877	0.0414317	0.064807	0.0519923	0.0525468	0.381835	0.136977	0.129385	0.352134	0.103078	0.0915646	0.154593
RBFADN	0.334621	0.2837	0.164785	0.23277	0.104865	0.1853	0.146336	0.267635	0.215071	0.158829	0.490678	0.0855431	0.164702	0.0603774	0.18794	0.316067	0.0786078	0.261551	0.185381	0.420653	0.717361	0.416203	0.33633	0.208957	0.235162	0.396458	0.201206	0.218569	0.437238	0.173163	0.335359	0.623049	0.384308	0.323111	0.722124	0.178975	0.374384	0.282461	0.155228	0.150489	0.167604	0.174955	0.453444	0.319061	0.181445	0.324118	0.246939	0.314605	0.177824
AP005131.1	0.078854	0	0.0117951	0.0159786	0.0108422	0.0593598	0.00340422	0.232926	0.00370608	0.0173876	0.0779207	0.0491646	0.0148315	0.00411092	0.0570271	0.0857813	0.00756687	0.0209466	0.0412901	0.129576	0.0663309	0.146902	0.0714371	0.106058	0	0.060149	0.0157481	0.109637	0.0838167	0.0899345	0.0120023	0.0506588	0.0727337	0.0604992	0.0701168	0.0864729	0.0391031	0.106277	0.0270831	0.0411863	0.00396507	0.0262983	0.124799	0.0412352	0.092094	0.0712682	0.0589573	0.00402863	0.0124102
MIR99AHG	2.00578	1.98967	1.8205	2.42027	1.1125	1.72196	2.82964	2.4101	2.52452	1.05698	1.65847	2.20139	2.37548	1.80424	2.16848	2.20312	1.29839	2.55697	2.02223	3.79176	2.51655	2.2944	2.1823	2.4724	1.58203	2.88363	1.80373	3.20391	2.51144	2.11557	1.80591	1.97292	1.45029	1.81395	2.95492	2.37355	2.35405	2.08699	1.49749	1.6123	1.14875	1.48365	2.58774	2.26132	2.83886	2.71188	1.91223	1.7056	1.52754
NPTN-IT1	1.17875	0.194531	0.864151	0.487079	0.247879	0.484683	1.13913	1.34273	0.693247	0.0993807	0.963181	0.167874	0.824594	0.111074	0.438544	2.62339	0.0393176	0.970218	0.732311	1.91043	1.56244	1.42946	1.02872	1.21237	0.0787162	1.95022	0.540059	1.26319	1.35553	0.262857	0.449021	1.40386	1.47391	1.0288	1.64858	0.808766	1.19692	1.09731	0.175905	0.145523	0.0659282	0.148359	1.21663	0.797043	1.29884	0.734181	1.10284	0.678224	0.425593
AL358334.3	0.215191	0.255422	0.706133	0.0472388	0.288483	0.112815	0.211348	0	0.131479	0.11566	0	0	0.62483	0.109381	0.0505782	0.217374	0.0335559	0	0.0244139	0.10774	0.0560285	0.118445	0.226281	0.134378	0	0.0355647	0.162951	0.16911	0.371692	0	0.159675	0.112325	0.0806358	0.0487797	0	0.127824	0.126113	0.152031	0.180153	0	0	0	0.0527078	0.109717	0.554254	0.0274822	0.160893	0	0.0550341
AC114488.2	0.168846	0.223537	0.101025	0.148261	0.0232158	0.562889	0.167653	0.414058	0.158713	0.0651544	0.18441	0.0601563	0.0635159	0.0396112	0.0976871	0.577276	0.0972152	0.198629	0.0943065	0.693635	0.311115	0.228766	0.327781	0.27576	0.243288	0.386381	0.247283	0.178621	0.44868	0.162483	0.0770995	0.316379	0.272546	0.259087	0.412878	0.18516	0.365365	0.242247	0.195722	0.255751	0.127353	0.088489	0.655339	0.317861	0.140854	0.232222	0.359304	0.0690104	0.272377
AL807757.2	0.240156	0.0219273	0.0359227	0	0	0.0516527	0.0829423	0.133848	0.0902971	0.0529551	0.0499606	0.149734	0	0.125201	0	0.149287	0	0.0546808	0.0167669	0.0986582	0.0577187	0.0813454	0.031081	0.0461439	0.10253	0.0244251	0.0799364	0.0725883	0.111681	0.0342377	0.109661	0.102857	0.0830684	0.0335008	0.133466	0.0585243	0.238183	0.125294	0.0412418	0.0752615	0.0724555	0.160187	0.180993	0.0502339	0.0400684	0.132119	0.110498	0.024539	0.0188981
AL161908.1	2.53328	2.49971	0.0593506	0.214403	0	1.62145	0.205553	2.01237	0.652691	1.46548	3.52874	1.66103	0.0373147	0.0620561	1.1191	1.8807	2.53199	0.813079	0.595591	1.34475	1.92312	1.74716	2.28513	1.52476	0.487016	2.30021	0.250931	0.767543	1.35751	0.749509	1.50983	2.29415	1.14369	1.36989	1.74202	0.386769	1.43098	1.93206	0.970975	1.65793	0.877866	2.13616	1.76429	1.47316	0.04965	0.982275	0.867167	2.00686	2.73201
ST7-AS2	0.0100425	0	0.0146461	0	0	0	0.00563608	0.116419	0.0122717	0	0.00678983	0.0116283	0.0184165	0.00680611	0.0283245	0.0405774	0	0	0.0182295	0.026816	0.0156884	0.0221103	0.0253441	0.00627113	0.00696708	0.00663891	0.0130364	0.00789202	0	0.0139591	0.0298068	0.0069893	0.0451572	0.00455289	0.0290217	0.00795367	0	0.0170279	0	0	0	0	0.00491952	0	0.0108909	0.0102603	0.00750852	0	0
MYB-AS1	0.384611	0	0	0.112574	0	0.0896157	0	0.278665	0.0391656	0	0.30338	0	0.0391846	0	0	0.388513	0	0	0.0872703	0.427922	0.1669	0.352829	0.377471	0.320232	0.0444714	0.25426	0	0.0251877	0.304483	0	0.0634196	0.579972	0.288242	0.145307	0.787302	0	0.338105	0.14492	0	0	0	0.119108	0.0942049	0.261463	0	0.16373	0	0	0
AC110813.1	0.00651465	0	0.00633404	0.0114408	0	0	0	0	0.00796078	0	0.00880926	0	0.00796464	0	0	0	0	0	0	0	0	0.00717158	0	0	0	0	0.00563789	0.00511963	0	0.00603694	0	0.00906806	0	0	0	0	0	0	0	0	0	0	0	0	0.00706502	0.00665593	0	0.0259609	0
AC069281.2	1.07253	0.644286	0.200293	0.29861	0.344845	0.274284	0.253251	0.483311	0.267716	0.581147	0.4289	0.3029	0.335807	0.270367	0.344313	0.442613	1.18704	0.37102	0.267105	0.711618	0.609586	0.363564	0.77571	0.49823	1.00723	0.84738	0.254685	0.195297	0.533737	0.351495	0.524087	0.778314	0.896916	0.507	0.774874	0.445441	0.624728	0.284613	0.416101	0.412972	1.05165	0.388854	0.589475	0.484596	0.234046	0.3274	0.777457	0.668903	0.628872
AL162386.2	0.125959	0.411148	0.398019	0.110603	0.337721	0.308164	0.24742	0.0912624	0.1924	0	0.0851626	0.291699	0.269491	0.170734	0.177632	0.318093	0.0785663	0.403904	0.400132	0.252258	0.360753	0.207991	0.105961	0.353955	0.0436929	0.249809	0.163511	0.420695	0.435132	0.0875422	0.186928	0.219161	0.0471993	0.114211	0.182005	0.498801	0.295276	0.320362	0.105451	0	0.0823382	0.117023	0.308519	0	0.102451	0.418246	0.0941769	0.209145	0.0322136
AC024451.4	0.114821	0.295289	0.0558187	0	0	0	0.0429602	0.138653	0.0467696	0.137141	0.232895	0.0886346	0.0233961	0.0648481	0.0719663	0.0773238	0.0716186	0.056644	0.0347379	0	0.0797214	0.084266	0.0321969	0.0239003	0.132764	0.151812	0.0331226	0.0601556	0.0330544	0.0886675	0.113599	0.0532748	0.0860509	0.173518	0.0553033	0.0909383	0.0448608	0.0648961	0.106806	0.0779637	0.300228	0.0474109	0.0187491	0.0260188	0.083014	0.0195518	0.0286163	0	0.137036
USP30-AS1	0.131624	0.677004	0.213291	0.231153	0.705817	0.337357	0.320105	0.190733	0.241262	0.377305	0.118656	0	0.2682	0.356823	0.082498	0.132959	0.519963	1.01729	0.418126	0.585783	0.502634	0.338092	0.516721	0.410969	0.943594	0.493081	0.664471	0.430993	0.341024	0.243944	1.04178	0.27482	0.394575	0.656407	0.285284	0.416986	0.925665	0.495954	0.587696	0.238328	0.602286	0.217396	0.515829	0.268437	0.190325	0.134478	0.262432	0.611941	0.538596
LINC01614	0.577411	0.316321	0.0431849	0.234007	0	0	0.124637	0.450538	0.0814137	0.286472	0.0300303	0	0.108604	0.737507	0.0835165	0.0897338	0.0554086	0.0657351	0.262035	0	0.0462581	0.0244476	0.0373643	0.0554724	0.0308143	0.0880886	0.115316	0.0872628	0.191797	0.144057	0	0.0309126	0.432733	0.926288	0.0320895	0.0703556	0	0.125519	0.0247896	0.0904764	0.0871031	1.18293	0.0870329	0.0301946	0.072253	0.136138	0	0.147499	0.181749
AC004908.1	1.46303	0.820914	1.1897	0.373719	0.427926	0.818137	0.985304	1.27202	1.2027	0.26688	1.25894	0.123204	0.357732	0.144224	0.400138	2.31085	0.53094	1.36476	0.748438	1.4206	2.02236	1.66912	2.19296	2.29231	0.369088	2.84879	0.759677	1.46331	1.65406	0.838097	0.684252	1.88835	2.27263	1.35068	2.38305	0.969112	2.27604	2.43558	0.742314	0.68635	1.07808	0.428364	1.64188	0.650998	2.16358	1.87524	0.914874	0.600684	1.27896
AL162171.2	0.222621	0.0188744	0.0773033	0.0558514	0.0568466	0.0222306	0.196335	0.0691275	0.0777253	0.0455824	0.0645072	0.2946	0.116645	0.0323309	0.0597996	0.321257	0.0198369	0.235339	0.158758	0.297228	0.149048	0.24507	0.187276	0.198597	0.0441274	0.56766	0.123853	0.149957	0.315861	0.0589419	0.0629291	0.464815	0.071503	0.0865099	0.275722	0.0755642	0.149106	0.0539247	0.0709997	0.151161	0.103946	0	0.186952	0.17296	0.172449	0.048739	0.190227	0.105612	0.146403
AC040934.1	0.364681	0.166485	0.0545493	0.0985293	0.0501425	0.0392178	0.0944621	0.4878	0.0342795	0.0804133	0.0758661	0.259857	0.137184	0.076048	0.105495	0.170022	0.0699899	0.0553558	0.127305	0.149814	0.20451	0.401455	0.235985	0.0350352	0.11677	0.14836	0.024277	0.264544	0.193816	0.129977	0.0555076	0.351427	0.0840939	0.127179	0.324273	0.0444351	0.164402	0.0317101	0.0626264	0.0380953	0.07335	0.0347495	0.384777	0.0381406	0.152112	0.0859821	0.167793	0	0.0860914
AC027607.1	0.431187	0.351863	0.314425	0.283964	0.0481706	0.33908	0.635231	0.195257	0.0987941	0.154502	0.145765	0.374456	0.230632	0.0913217	0.405383	0.816678	0.470662	0.239305	0.366895	0.683633	0.308734	0.623001	0.45341	0.403889	0.673067	0.427576	0.30319	0.317676	0.628405	0.274703	0.319949	0.412631	0.605901	0.390968	0.623042	0.213438	0.221112	0.213242	0.391063	0.146389	0.634189	0.166915	0.554468	0.219844	0.555292	0.440538	0.644777	0.357975	0.165412
AC092718.6	0.0580277	0	0.225676	0.0509532	0	0	0.162833	0.294303	0.0709087	0.0415847	0	0	0.0354716	0.0196636	0.0545551	0.0586164	0	0.114506	0.0790007	0.0774745	0.120868	0.319395	0.146444	0.072472	0	0.306889	0.100436	0.205208	0.37586	0.0806589	0.11482	0.121157	0.0434881	0.394614	0.167694	0	0.136029	0.0655939	0	0	0	0.0359406	0.227409	0.236687	0.18879	0.177858	0.0433859	0	0
AL133227.1	0.193816	0	0.211998	0.25528	0.129915	0.406439	0.326323	0	0.41447	0	0.131042	0	0.355432	0.0656778	0.136663	0.34262	0.0604458	0.26294	0.461769	0.452848	0.428939	0.453391	0.203805	0.211804	0.134462	0.384387	0.146765	0.380783	0.648623	0.134703	0.143815	0.60701	0.290506	0.197706	0.10502	0.26863	0.454348	0.383404	0.297476	0.197403	0	0.330121	0.403516	0.230577	0.262738	0.396039	0.18114	0.353998	0.0247839
AL353593.3	0.640431	0.20122	0.128198	0.165398	0.033669	0.447668	0.190284	1.61041	0.391297	0.10799	0.738652	0.239917	0.069086	0	0.247926	1.06553	0.187983	0.167263	0.478692	1.65982	1.11819	1.84547	0.602133	0.893948	0.156814	1.29504	0.211915	0.917767	1.36648	0.471284	0.186357	1.41583	0.536429	0.666092	1.27921	0.8951	0.905202	0.809106	0.0420515	0.102319	0.024626	0.0699994	1.10728	0.486592	0.0817102	1.2894	0.78867	0.400332	0.308306
MUC20-OT1	1.58799	1.3035	0.934171	0.967887	0.37856	0.454984	0.871027	1.67193	1.1581	0.359804	0.710981	0.790605	0.892741	0.249385	0.644233	2.27812	1.2343	0.848748	0.743654	2.79269	1.32001	1.082	1.41153	1.78005	1.05177	1.64443	1.03672	1.05645	2.88625	1.00553	1.07274	3.29284	1.03322	1.14033	1.96018	0.792697	1.084	0.604512	0.690047	0.563001	0.630742	1.03217	2.15027	1.61763	1.94296	0.785316	1.6116	1.40119	0.793006
AL021578.1	2.45599	0.33729	0.0789388	0.24952	0.0362808	1.16342	0.0227828	3.50009	0.694485	0.378192	0.878292	2.42076	0.446672	0.0550248	0.839641	1.2302	0.658339	0.200265	0.147379	2.57447	0.824426	0.782046	2.15143	0.608397	0.478773	0.456222	0.36888	1.33988	2.20872	1.41068	0.803256	0.678071	1.24735	0.110425	1.78905	1.96122	1.14196	0.780095	0.453136	0.192948	0.769554	0.301718	1.37215	0.662323	0.0440244	3.23506	2.03357	1.32113	0.228403
AC016722.2	0.266643	0.111703	0.25925	0.192817	0.0981263	0.098675	0.19366	0.329564	0.306666	0.134884	0.339351	0.0635657	0.210935	0.0531507	0.147462	0.491164	0.107617	0.224395	0.170831	0.293179	0.400215	0.34533	0.382643	0.372194	0.119697	0.41476	0.135739	0.351296	0.47411	0.225288	0.139661	0.480315	0.223341	0.22755	0.271965	0.298139	0.450417	0.24822	0.175081	0.0745506	0.041012	0.16515	0.376494	0.223917	0.212624	0.328513	0.386998	0.166678	0.168476
AC010618.3	0.640522	0.586732	0.453535	0.354577	0.385784	0.613198	0.476698	0.554882	0.544491	0.419106	0.555452	0.403079	0.587314	0.363325	0.47128	0.717349	0.790357	0.46711	0.423376	0.855181	0.696087	0.682119	0.995658	0.713009	0.782477	0.764031	0.626621	0.514306	0.793689	0.406455	0.854125	0.940029	0.699175	0.555527	0.84504	0.385986	0.913971	0.5509	0.683891	0.302551	0.500622	0.250106	0.954962	0.473297	0.362418	0.796676	0.739177	0.471654	0.683733
AL356299.2	0.171904	0.204043	0.119385	0	0.0438961	0.240326	0.0826946	0.142344	0.0900274	0.035198	0.13283	0.113743	0	0	0.138529	0.347297	0.214448	0.02423	0.0222892	0.327879	0.127881	0.189239	0.413175	0.214695	0.136298	0.227287	0.0637581	0.21229	0.148463	0.068271	0.388743	0.546931	0.294472	0.311741	0.354847	0.116699	0.345413	0.305358	0.137062	0.500245	0.0642125	0.091262	0.529327	0.166946	0.053265	0.250904	0.293781	0.0978628	0.301467
AC116552.1	0.373024	0.0932133	0.152708	0.137914	0	0.301918	0.0440737	0.341394	0.119955	0.0562783	0.292028	0.022733	0.0240026	0.0133058	0.110748	0.317312	0.0734751	0.0774831	0.196011	0.445611	0.531621	0.345801	0.23122	0.612996	0.108964	0.571074	0.169906	0.216002	0.57649	0.109159	0.0776955	1.09312	0.529688	0.356032	0.312052	0.310985	0.414213	0.48824	0.0438299	0.186631	0.10267	0.0972797	0.615523	0.186852	0.0212915	0.381113	0.411012	0.0782368	0.180757
AL731568.1	0.099476	0	0.0967182	0.0582322	0	0.0463565	0.148876	0	0	0.0475254	0	0	0.162156	0.0224727	0	0.13398	0.041365	0	0.060191	0.0442712	0.0345337	0	0.0557882	0.0414126	0.230042	0	0.0860882	0.104233	0.028637	0.21509	0.656115	0	0.198803	0	0	0	0.0388656	0	0.0370131	0	0.216754	0.0410749	0.0649739	0	0.07192	0	0.0991679	0	0.0339208
AP002360.1	5.13414	6.38851	6.95883	6.10032	8.63123	4.80288	3.57766	2.98697	6.9735	5.74465	6.0392	1.32599	6.25354	4.63081	4.16298	3.12331	8.45239	3.82275	4.67718	5.55515	5.00913	5.90399	3.40382	4.57669	6.35576	4.99651	5.12038	3.76475	3.31315	3.11282	3.32339	7.09333	3.4329	3.70344	5.12956	2.81161	4.2281	5.47996	5.02789	8.55326	3.19393	6.45443	5.40412	4.15196	3.41525	5.14798	4.42375	7.35226	5.79884
SEMA6A-AS1	0.676559	0.217366	0.464913	0.330538	0.0818338	0.320022	0.548141	0.803474	0.360534	0.131237	0.550291	0.188486	0.416681	0.0758464	0.1913	1.05854	0.158646	0.572167	0.327806	1.07988	0.550977	0.991176	0.607655	0.698846	0.169397	1.10975	0.294954	0.683593	0.997263	0.249836	0.281835	1.16124	0.960704	0.51198	0.889387	0.443173	0.602204	0.586519	0.232807	0.227966	0.113059	0.132328	0.986804	0.650129	0.5627	0.597681	0.730246	0.317584	0.286211
AL357874.2	0.127165	0	0.0618199	0.0744411	0.0378838	0.0296299	0.0475788	0	0.0517978	0	0.0573186	0	0.0777345	0.028728	0.0398517	0.0856369	0.0793184	0.0627339	0.0384726	0.311267	0.242804	0.233314	0.0356584	0.132349	0.205852	0.140111	0.0917091	0.0499673	0.201345	0	0.0419373	0.47202	0.0953023	0.057652	0.244996	0.134287	0.223577	0.0958308	0.189263	0	0	0.0787622	0.249178	0.230529	0.0689542	0.324807	0.126771	0.056306	0.0867254
AL008721.2	0.705359	0.459567	0.178905	0.511649	0.246679	0.718143	0.481923	0.794365	0.374754	0.840645	1.01082	0.985416	0.206215	0.239022	0.281117	0.712516	0.545172	0.0945576	0.692389	0.824028	0.722632	0.160361	0.657867	0.684642	0.723389	0.74	0.252134	0.912814	0.377422	1.0515	0.561316	1.44072	0.775696	1.0532	1.3294	0.589008	1.10534	0.827664	0.483536	0.525795	0.67158	0.531851	1.24693	0.573328	0.419891	0.270246	0.871325	1.39525	0.952945
AC010463.3	0.863452	0.888229	0.307822	0.202182	0.0514462	0.402375	0.387672	0.583897	0.211024	0.330016	0.272435	0.433246	0.211127	0.156051	0.595305	0.639622	0.574477	0.511156	0.261229	1.42181	0.56953	0.887153	0.58109	0.82676	0.638965	1.3319	0.199266	0.723793	1.19313	0.720122	0.68341	1.64257	0.560822	0.809011	1.0397	0.319133	1.11327	0.748295	0.0963821	0.781716	0.112886	0.784367	1.49453	0.743512	0.18728	1.47029	0.344311	1.52927	0.618309
AC017002.3	0.0161877	0.0576423	0.0157389	0.0568566	0	0.0226308	0.0908493	0	0	0.0232014	0	0.0187439	0	0.12068	0.273942	0.0981116	0.0201939	0.159716	0.0293846	0.0216127	0	0.0356401	0.0272352	0.0606515	0	0	0.0840546	0.0636066	0.0279605	0.105005	0.0960925	0.112662	0.0242633	0.0880669	0.0233904	0	0.0379475	0	0.0361388	0	0.12698	0.060157	0.0951586	0.0220091	0.0702211	0.0992325	0	0	0.0165598
AP000266.1	0.173086	0.117398	0.120205	0.043424	0.132593	0.0691365	0.38856	0.143323	0.271939	0.0354399	0.100307	0.143155	0.12092	0.067032	0	0.299729	0.123384	0.195172	0.269308	0.165066	0.103008	0.21776	0.166406	0.185289	0.0686174	0.0653853	0.0855951	0.0971586	0.170838	0.0687402	0.146781	0.103254	0	0.201782	0.2501	0.039167	0.115929	0.0559013	0.165605	0	0.0646539	0.183779	0.0484513	0.235331	0.670388	0.151577	0.0739499	0.0656903	0
AL050320.1	0.322665	0.114897	0.031372	0.226662	0	0.0451093	0.072435	0	0.0394291	0.0462467	0.392684	0.0373617	0	0	0.242685	0.391126	0.040252	0.127343	0.351429	1.59396	0.268836	0.426243	0.162861	0.322387	0.0895411	0.298632	0	0.228214	0.445864	0.328905	0.0638462	0.449133	0.435271	0.146284	0.512857	0.255552	0.340379	0.109421	0.0360172	0.0438182	0.210922	0.199849	0.474193	0.0438702	0.174962	0.197797	0.289499	0.214304	0.0330081
AP002026.1	0.631304	0.788257	0.617788	0.273569	0.655809	0.426961	0.485442	0.739569	0.991853	0.402473	0.698452	0.220722	0.300708	0.195869	0.574255	1.05181	0.447468	0.548051	0.844595	1.16306	0.836797	0.749117	0.610388	0.74749	0.395315	1.21409	0.406208	1.24352	0.741706	0.531829	0.661087	0.86733	0.682034	0.669062	1.20541	0.43506	0.434845	0.713619	0.299721	0.400823	0.570779	0.314839	0.859495	0.42638	0.533484	0.735043	0.542507	0.732398	0.706622
NARF-IT1	0.711122	0.244336	0.418483	0.0657289	0.2007	0.0784866	0.273068	0.56947	0.251546	0.107287	0.404882	0.0433376	0.411821	0.0887803	0.281502	0.302458	0.116726	0.498526	0.288745	0.574661	0.467754	0.309012	0.724158	0.584299	0.363521	0.692795	0.307708	0.485313	1.21214	0.416195	0.481379	1.09404	0.392693	0.305428	0.703049	0.533568	0.329018	0.232692	0.104445	0.381201	0.0733977	0.139089	0.825059	0.35621	0.405894	0.535348	1.0354	0.0745743	0.402021
AC092653.1	0.37942	0.257346	0.289851	0.285568	0.242214	0.189442	0.18252	1.06035	0.165587	0.155375	0.25653	1.12972	0.198801	0.0551026	0.101918	0.438022	0.101426	0.294137	0.393565	0.868415	0.366929	0.298343	0.455971	0.406171	0.188019	0.501657	0.211086	0.383365	0.374492	0.226027	0.26813	0.490409	0.365595	0.0737208	0.469921	0.214644	0.540019	0.367622	0.211762	0.147216	0.106295	0.134286	0.690363	0.0736953	0.352692	0.553783	0.243157	0.467997	0.138622
AC136604.2	0.468472	0.112949	0.18504	0.334228	0.0915878	0.419567	0.123243	0.498531	0.232563	0.167862	0.386026	0.169515	0.161083	0.0347264	0.275273	0.517589	0.301337	0.33222	0.0930114	0.488649	0.472652	0.298146	0.603454	0.338252	0.284382	0.561329	0.272394	0.35665	0.512057	0.156012	0.492454	0.641899	0.449834	0.292033	0.571148	0.208705	0.55768	0.215132	0.138903	0.178928	0.114838	0.326427	0.437467	0.39809	0.0555679	0.583332	0.328374	0.398652	0.374406
AC013731.1	0.0651908	0.58034	0.0633834	0.057243	0.116526	0.364552	0.0914667	0.259783	0.159324	0.186872	0.286496	0.113227	0.0199251	0.0552274	0.122579	0.329261	0.162649	0.0643206	0.221882	0.239355	0.305524	0.340881	0.274202	0.569927	0.316588	0.452514	0.239773	0.179309	0.29558	0.271847	0.354733	0.771308	0.0977127	0.206886	0.565183	0.0258156	0.477567	0.497414	0.218306	0.0442648	0.213072	0.323017	0.303383	0.110793	0.0883728	0.249767	0.0974832	0.303083	0.300101
AC080038.1	0.623521	0.828904	0.290993	0.569404	0.222904	0.749658	0.783855	0.686683	0.609544	0.661319	0.573335	0.418749	0.30492	1.14097	0.680001	1.15892	1.54011	0.71363	0.735697	1.53177	2.16892	0.645212	1.25886	1.66648	2.04175	1.63231	0.571982	0.931005	0.732352	0.635579	0.542859	1.26715	1.04673	0.972424	0.864916	0.474077	1.08163	1.08543	0.93264	0.626592	1.35319	0.756932	0.989641	1.509	0.297527	1.47794	0.689964	0.496946	1.18641
AC027018.1	0.0203548	0	0.0197905	0	0	0	0.0685418	0	0	0	0.0275243	0	0	0	0	0	0	0.0401663	0.0369489	0.0815291	0	0.0448148	0.0684924	0.0254216	0	0	0	0.0159961	0.0527374	0	0.0805528	0	0	0.0369125	0.0588233	0	0.0477162	0	0	0	0	0.0504286	0.0199425	0.0276748	0.0662234	0.0207962	0	0	0
AC058791.1	0.0584994	0.0534126	0.148757	0.102735	0.0241305	0.0314552	0.0505097	0.0847702	0.0604875	0.00644966	0.0121699	0.19279	0.115532	0.0426967	0.025384	0.0363649	0.0280682	0.0621585	0.0571796	0.0660883	0.00937313	0.054491	0.083281	0.0562009	0.0062438	0.059497	0.046732	0.102554	0.0427495	0.129269	0.124658	0	0.0607038	0.0367221	0.0520176	0.0498957	0.0421955	0.0305202	0.0401843	0.0183329	0.0235325	0	0.119038	0.0183547	0.165924	0.0413779	0.0201871	0.0478196	0.0184136
AL035530.2	0.626973	0.560331	0.358583	0.62178	0.250507	0.959017	0.778259	1.05817	0.667	0.518029	0.6184	0.358718	0.477948	0.444916	0.457693	0.655686	0.469284	0.582215	0.415074	0.935571	0.768203	0.625236	0.732195	0.598795	0.49126	0.926488	0.587276	0.817327	0.770806	0.690362	0.890313	0.893248	0.54174	0.514987	0.703437	0.373883	0.829982	0.500275	0.510481	0.661113	0.472527	0.392896	0.664858	0.601726	0.519955	0.746075	0.694887	0.460505	0.603655
AC087301.1	0.313819	0.585342	0.305119	0.236194	0.240403	0.12535	0.704493	0.454748	0.493047	0.0642555	0.30311	0	0.328858	0.212686	0	0.905724	0.223706	0.398096	0.244139	0.658413	0.700357	0.592225	0.377135	0.783871	0.124409	1.06694	0.232787	0.387545	0.503333	0.249263	0.620959	0.873641	0.739162	0.487797	0.388673	0.426079	0.262736	0.709476	0.150128	0	0	0.0555343	0.483155	0.0609536	0.486188	0.183214	0.335194	0.059551	0.321033
AC010632.1	0.0503177	0.0597249	0.0244613	0.176733	0.134911	0.105518	0.0847186	0.145828	0.122975	0.0360595	0.102061	0	0.123034	0.119357	0.0946131	0.101656	0.251083	0.0992921	0.137008	0.201542	0.0786065	0.138479	0.423288	0.0314214	0.069817	0	0.130637	0.0395429	0.21728	0.046628	0	0.385218	0.18855	0.114061	0.10906	0.159407	0.147445	0.170636	0	0.0683318	0	0.0623305	0.0739476	0.205239	0.0545687	0.102818	0.0752427	0.100258	0.18016
AC136424.2	0	0.121359	0.0994095	0	0.0456893	0	0.028691	0	0	0	0	0.562349	0.0937508	0.121265	0.0480628	0.103281	0	0.176539	0.0231997	0.0341273	0.026621	0.168831	0.0860109	0.0319237	0.1064	0	0.0884838	0.040175	0.0662262	0.118433	0.151734	0	0.0766255	0.0231769	0.0369343	0.0404888	0.0299603	0.0288939	0	0.208273	0.100254	0.0316634	0.100173	0.0347533	0.277205	0	0	0	0
AC105046.1	0.941728	0.064948	0.0840018	0.14667	0.0720679	0.245596	0.0258603	0.797081	0.81997	0.433406	0.420581	0.756968	0.225337	0.0780721	0.498191	0.116365	0.291004	0.0397804	0.0601187	0.276843	0.0629858	0.20607	0.232575	0.330903	0.139858	0.129462	0.0573232	1.43035	1.164	0.221504	0.079779	0.100217	0.176981	0.135787	0.957099	0.291954	0.0708867	0.23439	0.183236	0.29332	0.207081	0.135563	0.101576	0.328908	0.162407	3.78387	0.267001	0.462882	0.0707063
AC090181.2	0.471129	0.076256	1.49913	0.451299	0.382784	0.508956	0.721117	0.527543	0.471036	0.245548	0.144789	1.06625	0.94253	0.478949	0.523469	0.648967	0.133574	0.338066	0.505354	0.714795	0.334545	0.495063	0.324269	0.588403	0.326852	0.226514	0.240927	1.17805	0.536347	0.515961	0.381367	0.387511	0.320983	0.116505	0.464152	0.542743	0.35141	0.314694	0.33466	0.145409	0.139987	0.238748	0.230793	1.10642	1.78826	0.503226	0.512367	0.142231	0.197165
NFIA-AS2	0.163976	0.454143	0.091103	0.164554	0.0139572	0.480317	0.157761	0.101835	0.0667919	0.212639	0.116146	0.171787	0.133649	0.354564	0.425784	0.236628	0.243522	0.254237	0.141741	0.385733	0.154512	0.343831	0.249609	0.146281	0.260024	0.381988	0.283815	0.220908	0.276487	1.06366	0.386264	0.260853	0.24578	0.191162	0.282068	0.111317	0.411853	0.379541	0.305062	0.254493	0.602302	0.125743	0.221856	0.169863	0.152425	0.343042	0.105087	0.0207443	0.279575
AL109614.1	0.412149	0.611504	0.601084	0.603169	0.429741	0.624209	1.15654	0	0.713487	0.0984535	0.928862	0.477231	0.923785	0.0931089	0.0645808	1.8041	0.171383	0.440535	0.841669	1.1464	1.68119	1.09646	1.27128	0.815007	0.238278	1.36232	0.653914	0.51283	1.03818	0.318272	0.0679604	1.96011	0.360359	0.965407	0.992555	0.816058	1.12719	0.698833	0.345043	0	0.0449028	0	0.572049	0.607063	1.19192	0.456177	0.51359	0.684339	0.281081
AC093495.1	0.910406	0.421184	0.672587	0.68611	0.339558	0.932026	0.772448	1.018	0.411712	0.261999	1.05659	0.415026	0.565283	0.463973	0.579602	1.00654	0.312993	0.700214	0.897873	1.31122	0.8847	1.18371	1.15784	0.926631	0.358075	1.03784	0.657601	0.937978	1.15462	0.325501	0.65958	1.48177	0.671547	0.607742	0.973668	0.789174	1.04609	0.826532	0.500115	0.457543	0.39831	0.452878	1.03243	0.930791	0.862932	0.706767	0.777165	0.661795	0.509666
AC084871.1	0.0916615	0.0815987	0.1114	0.764622	0.778247	0	0.0514427	0.132825	0.0560043	0.032844	0	0.0530678	0.0560315	0.0776525	0.0861762	0.0462958	0	0.113048	0.166388	0.12238	0.0477313	0.0504523	0.115663	0.0286195	0.0317956	0	0.13882	0.234109	0.0791621	0.0424701	0.181372	0.0637941	0.240431	0.020778	0.0993345	0.254087	0.0268593	0.129517	0	0.0933579	0.0599181	0.113545	0.0673535	0.0623125	0.323067	0.0234123	0.0342666	0	0.0703263
AL021707.3	0.95575	0.875135	0.424801	0.911162	0.976209	1.29798	0.735621	0.712263	0.634007	0.469663	1.10776	0.37943	0.86801	0.259097	0.564806	1.26887	0.442849	0.619681	0.446122	1.0573	1.27978	1.05213	1.10264	0.989029	0.303114	1.11924	0.732594	0.515033	1.20275	0.177133	0.594364	1.52041	1.10511	0.767563	0.946976	0.692075	1.66436	0.895164	0.701071	0.6675	0.678313	0.338264	1.52497	0.594038	0.621896	0.725383	1.06168	1.16074	0.838044
AC055713.1	0.272903	0.323924	0.155484	0.109895	0.0776758	0.179827	0.150233	0.41309	0.163555	0.176887	0.310264	0.161018	0.0956306	0.0494785	0.111127	0.375757	0.225516	0.164643	0.170387	0.473438	0.371115	0.382704	0.277829	0.312613	0.22189	0.609034	0.156447	0.157092	0.433847	0.164299	0.175413	0.609723	0.304831	0.32783	0.459634	0.148682	0.42378	0.294733	0.13194	0.162877	0.149987	0.19379	0.481956	0.222154	0.113105	0.291253	0.218339	0.226278	0.279176
AC087749.2	0.0408831	0	0.0397497	0	0	0	0	0.236971	0	0	0	0	0.0499827	0	0	0	0	0.0403374	0.0742128	0.0545843	0.0425785	0.0900115	0.206353	0	0.0567263	0	0	0.0642572	0.0353081	0.151541	0.323584	0.227629	0.122557	0.0370698	0	0	0.095839	0	0	0	0.0534496	0	0.0801098	0.0555855	0.0443371	0.167079	0	0	0.167291
AC069120.1	1.9365	0.405625	0	0.533462	0	1.32709	0.12786	1.70569	0.603192	0.4898	2.00244	1.09916	0	0	0.85676	0.843829	0.521046	1.3487	0.896036	2.3827	1.06772	1.75558	2.4276	2.134	0.421481	2.10855	0.361464	1.01455	1.27892	0.633353	0.525931	2.95978	0.682958	0.929582	2.68841	0.842039	3.02639	2.5753	0.381459	1.03129	0.248209	2.02253	1.37645	0.929261	0	2.01729	0.681354	1.41225	1.47605
FSIP2-AS1	0.310712	0.0194106	0.206698	0.172314	0.0876924	0.0685866	0.0550671	0.426548	0.219817	0.140632	0.309586	0.738487	0.0999653	0.0110831	0.153746	0.528613	0.0204005	0.19362	0.0742128	0.567677	0.391722	0.360046	0.22011	0.347207	0.158834	0.691896	0.155676	0.257029	0.409574	0.197003	0.194151	0.386969	0.490229	0.28173	0.708887	0.155422	0.34502	0.258798	0	0.0222079	0.213799	0.871068	0.400549	0.42245	0.0709393	0.250618	0.44017	0.282394	0.100375
AL137779.1	0.0480496	0.114066	0.0700763	0.0843832	0.0858868	0.134349	0.134833	0.208883	0.0587157	0.0344341	0	0.166911	0.0881164	0.0162824	0.0451742	0.0970742	0.0599413	0.165929	0.0218054	0.160381	0.125105	0.0264474	0.0808416	0.0600102	0.166675	0.349413	0.103957	0.113281	0.0414973	0.155842	0.0475382	0.0334413	0.108031	0.0871357	0.104144	0.114166	0.197118	0.298731	0.0268175	0.0978777	0.157047	0.208323	0.211843	0.0653293	0.052109	0.29455	0.215554	0.159565	0.049154
AC008915.2	0.85745	1.22131	0.75031	0.903495	1.3283	0.919029	0.513303	0.724798	0.960471	1.55668	1.23676	0.281307	0.663921	0.716716	1.10172	0.808406	2.15714	0.831904	0.804181	0.782285	1.01207	1.52599	0.817488	0.94595	1.46734	0.510161	0.989402	0.87599	1.11078	0.648902	1.04627	1.39245	0.899646	1.06255	1.59001	1.08656	1.05528	1.42157	1.1645	1.6496	1.38258	1.09756	1.28812	1.70985	0.464945	0.803041	0.705205	0.778303	1.82741
AC009095.1	0.412408	0.103055	0.137175	0.0571782	0.038798	0.151725	0.0852723	0.283079	0.185667	0.108885	0.249483	0	0.185758	0.0441319	0.163254	0.263111	0.0270775	0.192744	0.137904	0.449189	0.237361	0.250892	0.310411	0.298195	0.0602343	0.157842	0.206629	0.255866	0.431153	0.181026	0.236221	0.362558	0.244005	0.137768	0.407726	0.137528	0.318018	0.184019	0.169601	0.25055	0.0425662	0.228545	0.255192	0.147557	0.235394	0.255028	0.292119	0.403653	0.133227
ZBTB40-IT1	0.737993	0	0.410019	0.277723	0	0	0.355011	0.916636	0.386491	0.0755532	0.712808	0	0.386679	0.0357258	0.0991184	0.958475	0.0657597	0.364071	0.191377	1.26684	0.219599	0.522264	0.709511	0.460847	0.146283	0.487875	0.364955	0.621388	1.18366	0.29309	0.104305	1.174	1.02715	0.621361	0.609349	0.250497	0.617863	0.595871	0.176524	0.214757	0	0.130597	0.981272	0.860049	0.686006	0.915568	0.157651	0.350108	0.107851
AC092042.1	0.0848185	0	0.054978	0.148955	0.101073	0.118578	0.190409	0	0.138195	0.0810452	0.0764623	0	0.0345656	0	0.106324	0.114239	0	0.0836863	0.102644	0.0377479	0.147226	0.155619	0.0951358	0.141242	0	0.0747628	0.171274	0.111093	0.293009	0.0261996	0.167831	0.27548	0.0847548	0.128179	0.163411	0.0895686	0.0331388	0.0958779	0.189356	0	0	0	0.1385	0.0768806	0.306614	0.259974	0.253667	0.187779	0.086768
AC118344.1	0.383888	0.128519	0.564652	0.24201	0.0527834	0.0412833	0.3867	0.527755	0.360849	0.0987566	0.239585	0.0455904	0.228649	0.0266844	0.0185084	0.278408	0.0122793	0.262221	0.259085	0.499398	0.410058	0.606808	0.231853	0.270456	0.0819466	0.286318	0.23	0.317154	0.561065	0.0912148	0.155816	0.72617	0.30983	0.419482	0.341352	0.327428	0.392271	0.300422	0.0878997	0.200509	0.090082	0.121932	0.462906	0.267662	0.330921	0.271532	0.35326	0.104601	0.0302086
AC131009.3	2.00569	0.654685	0.828788	0.440292	0.35851	1.7525	0.73167	0.726602	0.245092	0.287471	1.35607	0.754784	0.735633	0.135932	0.188567	1.31693	0.750623	1.08841	0.546123	1.80756	1.46221	0.551987	1.60289	2.06659	0.55659	1.9889	0.998063	1.45799	1.47236	0.743448	1.09139	2.02407	1.5783	1.36396	0.94189	0.95311	1.52808	0.566804	0.671652	0.340469	0.65555	0.993813	1.22816	0.681746	1.14195	0.973366	1.72455	0.932481	0.974603
TFAP2A-AS1	0.748461	0.524958	0	0.224049	0.0152028	0.606416	0.0381868	1.35572	0.197471	0.585135	0.517544	0.433325	0.0311949	0	0.239888	0.429576	0.986746	0.209793	0.239306	0.658625	0.646629	0.683491	0.52946	0.605475	0.18882	1.03457	0.154572	0.407722	0.587633	0.386196	0.252442	0.864236	0.637414	0.447292	1.05691	0.282919	0.887247	0.826824	0.199372	0.392706	0.311347	0.389823	0.883292	0.289097	0	0.747313	0.356113	0.519699	0.774365
AC004148.2	2.17571	2.52959	1.71108	1.09541	0.862746	1.79594	1.67531	2.39955	1.22499	1.59644	2.69102	0.842623	1.1348	0.382477	0.991338	3.72048	1.60256	1.72906	1.2738	3.24194	3.27903	3.30246	2.9859	2.58745	1.98852	4.50643	1.54873	1.75649	2.93075	2.06433	2.02766	4.42385	2.02567	2.50468	3.03648	1.21151	3.20294	1.92219	2.03904	2.09748	1.62125	1.41656	2.71365	1.54469	1.39316	1.63872	2.02092	1.93329	2.94737
AC103739.2	0.231823	0	0.0866908	0.0626339	0.0956249	0.249303	0.100081	0.36177	0.0871641	0	0.0482272	0.206484	0.370627	0.0966855	0.0335308	0.216162	0.0222459	0.0703781	0.0485556	0.238088	0.111432	0.176677	0.0300026	0.200443	0.0989723	0.188621	0.169758	0.14014	0.231012	0.0495747	0.105857	0.173754	0.21383	0.145523	0.0773012	0.0282469	0.188115	0	0.179149	0.0242167	0.0466277	0.0220899	0.314483	0.145473	0.154713	0.163973	0.0533319	0.0710627	0.0729697
AP002340.1	0.454448	0.239738	1.22736	0.354706	0.992821	0.494144	0.453418	0.36585	0.493624	0	0.682795	0.409274	0.740796	0.171108	0.37978	0.714092	0	0.498203	0.320808	0.808997	0.946587	0.222344	0.509728	0.56757	0.210186	0.600857	1.04877	1.03172	1.09021	0.140375	0.399655	0.773139	0.454107	0.503629	0.51073	0.879815	1.06533	0.456625	0.507274	0.342858	0.066015	1.00079	0.643127	0.137306	0.821402	0.257946	0.302027	0	0.619858
AC010524.1	0.320444	0.276621	0.31156	0.255797	0.208284	0.0407262	0.163492	0.295494	0.213587	0.167012	0.118176	0.168657	0.106845	0.0394864	0.054776	0.0588537	0.109023	0.11497	0.158641	0.311153	0.091018	0.57724	0.686172	0.327444	0.0404204	0.616263	0.176475	0.183146	0.503176	0.269951	0.46114	0.405493	0.130992	0.264141	0.336745	0.138432	0.341451	0.131719	0.162588	0.0395605	0.0761711	0.108258	0.313953	0.237645	0.12637	0.119052	0.130685	0.0773922	0.149004
AL590999.1	0.165871	0.281615	5.51796	0.346606	1.40738	0.0968658	0.412427	0.255572	1.14174	0.0872708	0.224294	0.0875225	0.698211	0.10957	1.06595	0.678698	0.348361	0.350101	0.848022	0.874623	0.465767	1.18572	0.176627	0.448408	0.381641	0.652375	1.13384	0.278854	0.533114	0.272393	0.174492	0.263032	0.295826	0.0856705	0.160794	0.236134	0.312546	0.795089	0.208589	0.111201	0.227836	0.104036	0.139882	0.413931	0.466788	2.20523	0.426998	0.635894	0.150352
AP001469.1	0.167485	0.275259	0.714	0.226256	0.092115	0.0540342	0.0723054	0.877451	0.330611	0.0369311	0.156792	0	0.315021	0.0698525	0.121125	0.572625	0	0.152538	0.292333	0.172012	0.12076	0.255288	0.195084	0.321809	0.0178762	0.323649	0.345637	0.212618	0.400559	0.0716326	0.127464	0.268997	0.598633	0.175227	0.148928	0.204075	0.317118	0.21845	0.115049	0.0174959	0.0336871	0.207471	0.164093	0.0875833	0.251495	0.118466	0.231185	0.0855679	0.0395389
AC002553.1	1.36372	0.894534	1.09911	0.661756	0.449032	0.852914	0.825778	2.57418	0.657806	0.72011	1.31025	1.14274	0.614251	0.243221	0.776016	2.10259	0.559614	1.02684	0.570013	2.20406	1.36421	1.79754	1.56986	1.61354	0.771817	1.85052	0.63668	1.22681	1.73564	1.28035	1.10067	2.148	1.64062	1.25279	2.10014	0.710574	1.82978	1.52125	0.86127	0.901606	0.469184	0.777965	2.40849	1.26863	1.3038	0.788313	1.39527	1.43012	1.08301
AC002128.1	0.439091	0.773367	0.564634	0.273622	0.101272	0.376236	0.286176	0.410501	0.259626	0.34512	0.47883	0.147608	0.294386	0.134394	0.346232	0.744013	0.406403	0.37733	0.398529	0.378222	0.516306	0.686072	1.19154	0.58377	0.452024	1.31092	0.392255	0.612214	0.929687	0.301889	0.700674	0.749204	0.488299	0.693527	0.450264	0.269235	0.830102	0.304211	0.158107	0.115411	0.18518	0.596557	0.791006	0.519966	0.276496	0.419671	0.78368	0.376297	0.594082
AL024508.1	0.0854903	0	0.193947	0.300271	0.101874	0.0398391	0.127945	0.41294	0.243757	0.0816872	0.38534	0.263973	0.313555	0.0772527	0.160748	0.172715	0.177747	0.140582	0.103457	0.228281	0.207749	0.219592	0.239723	0.249131	0.11862	0.376775	0.271277	0.223946	0.147665	0.396107	0.281935	0.277662	0.298991	0.180871	0.205881	0.090278	0.167007	0.0966373	0.159046	0	0.18628	0.1412	0.195436	0.193724	0.21633	0.174688	0.0852254	0.11356	0.349821
AC009486.1	0.159308	0.0420205	0.103261	0.0621716	0.0632795	0.222717	0.0596052	0.3078	0.216302	0.0507405	0.143614	0.0614882	0.173126	0.095972	0.0332833	0.0715221	0	0.0698587	0.0803287	0.0236331	0.0553049	0.194859	0.119125	0.198964	0	0.163825	0.275736	0.0973737	0.198733	0.0492088	0.105075	0.418859	0.0795944	0.0962994	0.127885	0.16823	0.0414949	0.140063	0.0197585	0.0961521	0.0925671	0.153488	0.0867118	0.192532	0.0575891	0.217018	0.185284	0.25864	0.0724312
AC092801.1	0	0.117599	0.0481649	0.0434987	0	0	0	0.0358924	0.0302674	0.0355009	0.10048	0	0.0908463	0	0	0	0.123597	0.0244385	0.0899239	0	0.0257963	0.0272668	0	0.0618694	0.0343678	0.0327489	0.0214356	0.0583955	0.0213915	0.0459057	0	0	0	0	0	0	0	0.0279988	0.0276483	0	0	0	0	0	0	0.0253063	0.111116	0	0
AC104695.3	1.21545	0.692487	0.614509	1.19533	0.608317	0.543749	0.054571	0.986313	0.17823	0.0696825	0.394452	0.562949	0.891583	0.395398	0.27425	0.196444	0.42455	0.575626	0.264759	0.194733	0	0.0535203	0.0817975	0.303599	0.674583	0.385685	0.252448	1.108	1.80548	0.67579	0.384803	0.270694	0.947335	0.132249	0.562001	0.539076	0.227941	0.274785	0.0542692	0.59421	1.3348	0.0602247	0.523962	2.31356	2.37263	1.29147	0.94511	0	0.248676
AC114939.1	0.279978	0.232625	0.136108	0.196675	0.30027	0.156566	0.282835	0.486851	0.239489	0.120385	0.227156	0.0648377	0.410753	0.132825	0.263223	0.905019	0.314342	0.248617	0.127057	0.373807	0.145794	0.400674	0.423947	0.244769	0.116543	0.33316	0.363446	0.352039	0.628676	0.259447	0.276998	0.116914	0.293756	0.152318	0.485464	0.354789	0.262532	0.316484	0.281271	0.836467	0.0366036	0.138728	0.548612	0.114199	0.425084	0.0572099	0.1256	0.297523	0.114565
AL133406.2	0.684707	0.270906	0.408778	0.25315	0.107358	0.403046	0.3236	0.939973	0.13211	0.137736	0.243652	0.0139093	0.220291	0.130259	0.293632	0.533908	0.0149853	0.391118	0.218054	0.753792	0.325274	0.581844	0.383998	0.64511	0.183343	0.603532	0.343059	0.396485	0.674331	0.178105	0.166384	0.601943	0.846239	0.337651	0.781078	0.209305	0.281597	0.787565	0.254766	0.407824	0.188457	0.133922	0.706144	0.489969	0.364763	0.490916	0.610735	0.654216	0.24577
N4BP2L2-IT2	0.447323	0.723075	0.480703	0.310095	0.236716	0.761138	0.604499	0.597032	0.384792	0.23199	0.588963	0.299871	0.460536	0.175517	0.387352	1.36153	0.212932	0.659125	0.467434	0.994082	0.790759	0.761324	0.648626	0.742445	0.628839	1.31128	0.667274	0.57587	0.948018	0.706323	0.54738	1.59759	0.608726	0.544358	1.10987	0.330973	0.914096	0.595469	0.453331	0.323717	0.530955	0.557762	1.03799	0.412129	0.679798	0.484085	0.488478	0.750562	0.460616
AL139353.2	0.176772	0.0762985	0.226558	0.0987769	0.100537	0.213432	0.396836	0.197939	0.0687312	0.103648	0.195575	0.604754	0.284882	0.136141	0.060434	0.486997	0.180426	0.348825	0.196906	0.450572	0.301259	0.486494	0.405562	0.200704	0.144936	0.414326	0.24338	0.265209	0.353909	0.230823	0.19079	0.559222	0.204741	0.247712	0.325088	0.203642	0.348467	0.245235	0.0896911	0.0545587	0.126059	0.199068	0.307021	0.327741	0.426982	0.0985122	0.108138	0.309526	0.0739781
AC021739.2	0.910625	1.45298	0.899894	0.91758	1.60102	1.35655	1.54157	0.454277	1.07628	0.962833	0.464286	0.570424	1.67909	0.799273	1.40349	1.17622	1.22911	1.59073	0.69101	1.33539	0.746272	1.10105	0.653023	0.857635	2.19561	1.00662	1.279	1.32567	1.12165	0.926852	1.29971	1.32988	0.648893	1.28591	1.33737	2.97946	1.18983	1.16436	1.99963	0.466273	1.36618	1.33144	1.3017	2.33413	3.15694	0.945625	1.09383	0.872509	1.48133
LINC01871	1.3621	1.1247	0.172739	3.4321	0.740995	0.910725	0.864153	1.88797	0.651309	2.71618	1.92194	5.07442	0.0724029	1.3245	2.44982	1.43574	1.92083	3.03842	2.20378	3.32088	1.1102	2.021	3.18842	2.29286	2.46514	3.75845	1.38379	2.18739	1.58552	3.62201	3.28112	2.2257	1.59778	1.77203	2.1393	1.59473	4.30368	1.67359	0.330528	0.160847	4.0261	0.806961	3.36527	0.724671	0.385349	1.93619	2.39105	2.20265	3.75614
MIR100HG	4.2847	7.82184	2.78186	6.44869	1.7927	4.25159	6.17568	6.30263	4.07945	3.49515	5.43842	8.81045	3.22608	5.49394	6.44071	7.10809	4.10405	5.34873	6.46741	7.43224	7.84866	6.11466	6.4536	5.27802	4.30664	5.87363	5.05898	7.87215	5.50784	10.8997	5.86553	6.22021	3.66119	5.3573	5.75583	4.15419	5.2236	6.33823	3.21409	6.41728	4.97519	3.98009	4.51884	5.08878	3.88138	5.63988	4.60202	8.49027	6.69372
UBE2R2-AS1	0.133455	0.0528016	0.0216258	0	0.079515	0.186573	0.049932	0	0.135899	0.0637589	0	0.0257547	0	0.0602977	0	0.0898725	0.0277472	0	0.0605631	0.118786	0.277978	0.146912	0.18711	0.0555581	0.0925858	0.0588165	0.0962449	0.104877	0.0960467	0.0618343	0.0440115	0.154802	0.100016	0.121007	0.224974	0.0352322	0.156423	0.175998	0.0993118	0.120822	0.0872377	0.165315	0.196127	0.151206	0.0241215	0.113624	0	0.118182	0.0682611
AC025918.1	0.18787	0	0.547985	0.0659863	0	0	0.3374	0.163343	0.183659	0	0.203234	0	0.0918742	0.0254651	0.141302	0.303642	0.0468731	0.259508	0.136412	0.100333	0.117397	0.124089	0	0.187708	0	0.0993584	0.325172	0.147641	0.551654	0.104456	0.0743483	0.575313	0.168956	0.136277	0.108585	0.119035	0.132123	0.297313	0.209709	0	0.0491234	0.186178	0.220877	0.153259	0.24449	0.3455	0.0561865	0	0.115313
XXYLT1-AS2	0.0367114	0.0871497	0.0713872	0.096707	0.13124	0	0.12362	0	0.0448606	0.0263087	0.099284	0.573864	0.134647	0.099522	0.138058	0.259587	0.114492	0.235439	0.04998	0	0.0382338	0.18186	0.0926482	0.0916992	0.152814	0.0485386	0.413018	0.216376	0.221937	0.374213	0.0726414	0.0511004	0.0550257	0.166436	0	0	0.172119	0.124494	0.266362	0	0.239978	0.318331	0.0899192	0.0249568	0.0995321	0.0375075	0.0823447	0.09753	0.093888
AL008726.1	0.0252915	0	0.172132	0.133248	0.18083	0.0353581	0.369049	0	0	0	0.0683995	0.0878557	0.123683	0.257113	0.428003	0.510962	0.0631016	0.0748617	0.0918204	0.0337674	0.0526806	0.139209	0.127656	0.0315871	0.491296	0.0334396	0.175101	0.218632	0.109213	0.164058	0.100089	0.0352045	0.151635	0.114662	0.0365449	0.280433	0.0592888	0.171536	0.0564628	0.0343461	0.132262	0.187977	0.0495583	0.0343868	0.274282	0.1292	0.189099	0.0335956	0.672693
LHX1-DT	0	0	0	0	0	0	0	0	0	0	0	0	0	0	0	0.0228567	0	0	0.00513422	0.00755255	0	0	0	0	0	0	0	0.0311183	0	0	0	0	0	0	0	0	0	0	0	0	0	0.196204	0	0	0	0.00577946	0	0	0.00578681
AL442125.1	0.492251	0.254035	0.203927	0.24055	0.0382557	0.293224	0.317103	0.787742	0.235378	0.233132	0.486202	0.203211	0.167461	0.133446	0.289749	0.588047	0.112136	0.168933	0.291377	0.497201	0.338804	0.433511	0.410496	0.36887	0.124724	0.390503	0.196332	0.444028	0.480576	0.313359	0.186335	0.387281	0.60309	0.364832	0.575206	0.26443	0.290995	0.333861	0.176787	0.232515	0.1455	0.153768	0.335499	0.27935	0.29245	0.336742	0.352043	0.0852879	0.289003
GABPB1-AS1	3.07687	1.16335	1.71773	0.929763	0.741192	2.18883	0.588613	2.94733	0.475999	1.23307	3.26574	0.795384	0.957582	0.320204	0.745041	1.68732	0.968734	0.828172	0.714696	2.48294	1.57912	4.00592	3.41497	1.5777	1.02634	2.24174	0.686537	2.21524	3.45456	0.680792	1.24981	5.46521	2.55893	2.18755	1.78297	1.46492	3.18619	1.91848	0.625566	0.604068	0.593593	0.781382	4.54192	1.36561	1.21281	3.2677	1.05349	0.881295	0.888663
AC234775.3	1.55755	0.0520772	1.23709	1.00166	0.313696	0.858726	1.1573	1.78017	0.804208	0.0628842	0.50429	0.330218	0.670499	0.446028	0.82498	1.10799	0.164199	1.01729	0.816341	1.20086	0.479787	1.30407	0.701264	1.83566	0.182631	0.986162	0.778381	1.01714	1.98931	0.44723	0.73793	1.00767	0.887793	0.616625	1.07774	1.14671	1.05423	0.942312	0.293848	0.536238	0.172082	0.434793	1.28957	1.43167	1.09437	1.81546	0.8201	0.349681	0.336623
LINC00472	2.15675	0.719371	0.666474	0.748714	0.283903	1.2388	0.48323	2.4106	1.33308	0.736857	2.10818	2.07626	0.500785	0.135972	1.70545	2.81195	0.865553	1.26605	0.584218	2.94093	1.60193	3	1.99013	2.58399	0.365368	2.10553	0.853664	2.45696	2.42938	0.952819	1.54659	2.42028	1.71032	1.1976	2.51243	1.28442	2.67002	3.35929	0.933121	0.499499	0.262296	0.93197	2.23591	1.23886	0.376227	2.89959	1.24379	0.988273	1.35116
Z98884.1	0.485475	0.391018	1.12947	0.121796	0.123967	0.41207	0.525459	0.150748	0.338995	0.0994025	0.140672	0.501907	0.508739	0.141009	0.326016	0.770629	0.34607	0.581637	0.23605	1.04171	0.306976	0.362649	0.554252	0.779554	0.601436	0.550182	0.435143	0.681281	0.733728	0.48201	0.514616	0.69989	0.363833	0.251539	0.57622	0.329569	0.995802	0.195991	0.2516	0.211911	0.226678	0.386599	0.696473	0.612914	0.921356	0.744005	0.311124	0.161218	0.354738
AC099343.2	0.398581	0.298799	0.346738	0.221045	0.187486	0.234621	0.306107	0.273588	0.230712	0.150335	0.397136	0.242905	0.128235	0.170609	0.197225	0.423815	0.392545	0.413958	0.17136	0.224066	0.371414	0.300213	0.352946	0.157199	0.320181	0.748881	0.127083	0.164858	0.144938	0.291595	0.373584	0.642404	0.18866	0.361404	0.212184	0.265833	0.663888	0.237132	0.515162	0.113953	0.274261	0.0519723	0.246636	0.342264	0.523255	0.30006	0.156847	0.501583	0.472122
PDXDC2P-NPIPB14P	0.915611	0.706833	0.455412	0.462962	0.33658	0.638377	0.657851	1.2995	0.394045	0.418323	1.10125	0.329778	0.394237	0.18664	0.74796	1.65484	0.980717	0.768694	0.395219	1.72527	0.907004	1.09085	1.52068	0.843681	0.979768	2.26869	0.474616	0.849027	1.34774	0.64126	1.05723	1.7004	1.6511	0.975335	1.2958	0.734487	1.45116	1.25051	0.491316	0.335624	0.464664	0.457763	1.62117	1.08167	0.472232	0.9018	1.33397	0.462733	1.06427
FAM13A-AS1	0.634985	0.484792	0.788014	0.43709	0.302289	0.48624	0.633943	0.832289	0.557585	0.192083	0.707624	0.50618	0.561756	0.112453	0.521987	1.29575	0.246796	0.525764	0.46917	0.971335	0.834123	0.853572	1.17571	0.996289	0.575565	1.35426	0.601994	0.729711	1.18497	0.617991	0.599815	1.31469	0.856108	0.445561	1.10656	0.454893	1.38008	0.613179	0.591257	0.433324	0.317048	0.391314	1.36617	0.72451	0.99661	0.521612	0.749124	0.525581	0.522275
AC132192.1	0.265158	0.028612	0.093748	0	0	0.0336997	0.0811709	0.628748	0.0883686	0	0.0651915	0.0279117	0.058941	0	0	0.340898	0	0.0713506	0.0875139	0.418388	0.0753147	0.106144	0.243337	0.150528	0.0334467	0.286841	0	0.113661	0.124909	0.0893507	0.0476975	0.134213	0.43357	0.109285	0.208985	0.0381829	0.0565081	0.0272484	0	0	0.0630294	0	0.401489	0.131096	0.156851	0.172396	0.18023	0.0320199	0.0246594
AC000403.1	0.734596	0.490761	0.441028	0.641512	0.143504	0.791281	0.711904	0.785277	0.313937	0.742191	0.542808	0.511287	0.412242	0.60124	0.769889	0.713665	0.365558	0.732712	0.418987	0.439476	0.51422	0.746806	0.445745	0.671796	0.634955	0.843881	0.4933	0.731868	0.596288	0.937398	0.516291	0.402303	0.44524	1.24844	0.556827	0.521397	0.442276	0.480985	0.358464	0.436104	0.272899	0.35305	0.416884	0.34384	0.413565	0.656199	0.468205	0.346592	0.402432
AC124312.4	0.464221	0	0.722162	0.6522	0.0829777	0.324496	0.521065	2.48896	1.4749	0.199607	0.251092	0.537526	0.170264	0	0.698305	1.50058	0.057911	0.687037	1.81175	2.04533	1.06364	1.73751	1.64017	1.15955	0.193235	1.1048	0.682966	1.20389	1.9645	0.387163	0.275568	1.93852	0.904552	0.463014	1.40863	1.17653	0.707354	0.839602	0	0.0630416	0.121382	0	1.27349	0.504932	0.453096	1.04343	0.27767	0.924961	0.237446
KIF26B-AS1	0.0177665	0	0	0	0	0	0	0	0	0	0	0	0	0	0	0	0	0	0	0	0	0	0	0	0	0	0	0	0	0.0164637	0	0	0	0.0161094	0	0	0	0	0	0	0	0.0660241	0	0.0241557	0	0	0.0265672	0.0707995	0
AC005828.1	0.054927	0.16299	0.0534042	0	0	0	0.0308264	0.437764	0.234919	0.15745	0.11141	0	0.0671523	0	0	0.221937	0.0342603	0.0812907	0.0498529	0.220004	0.171614	0.0906986	0	0	0.0762125	0.145245	0	0.17266	0.0474368	0.0763488	0	0.191139	0.0823286	0.0747056	0.0793665	0	0.128761	0.0620889	0.153279	0	0.0718102	0.10206	0.242164	0.0746798	0.0297837	0.0841772	0	0	0.140474
MEG3	7.8703	3.10018	5.99817	2.54346	1.71607	1.65604	3.56884	7.10544	1.68839	3.09214	2.93209	0.377246	3.20548	0.889405	3.56581	4.24057	2.42037	5.00185	3.27344	5.2247	3.76568	3.40369	4.22241	3.83419	9.06896	10.3962	3.77911	4.28589	5.30666	1.23639	3.44363	7.45157	8.32354	8.48914	6.6408	2.99233	3.57484	2.70176	2.31548	2.55673	2.10466	1.15987	2.57148	4.66167	4.64567	6.64518	4.39423	0.692191	3.31328
AC011939.2	0	0	0	0	0	0	0.0754814	0	0	0	0.090933	0	0.123322	0	0	0	0.0419449	0	0	0.0448918	0	0.0370141	0.0565703	0.0839862	0	0.177824	0.0290983	0.0792705	0.0290384	0.0311579	0	0.0468022	0.0503974	0	0.0485842	0.10652	0	0.0760153	0	0	0	0	0.197654	0	0.109392	0	0	0	0
AC026412.3	0.294575	0.0411351	0.143204	0.152154	0.0929191	0.0968994	0.145873	0.0753286	0.0846977	0.11176	0.117156	0.0401284	0.0741465	0.111565	0.179201	0.157534	0.0432328	0.0940316	0.133681	0.254486	0.351907	0.457807	0.247806	0.248874	0.0601074	0.24056	0.104971	0.224687	0.17958	0.152544	0.154292	0.325615	0.220766	0.204252	0.287936	0.10979	0.264033	0.323191	0.0483554	0.0588287	0.0453083	0.160986	0.407446	0.176696	0.122147	0.557667	0.18138	0.103578	0.150673
AC079210.1	0.0749524	0.222413	0.291498	0.263258	0	0.157178	0.126195	0	0	0.161141	0.202705	0.043394	0.229087	0.279387	0	0.454277	0.0467511	0.295808	0.170071	0	0.0780606	0.165021	0.0630523	0.0468048	1.14398	0.0990996	0.0648651	0.0294512	0.22656	0.520922	0.519083	0.260825	0	0.441748	0	0.118725	0.0439262	0	0.585655	0	0.097991	0	0	0.30572	0.243854	0.0765779	0.11208	0.248905	0.383376
AL357833.1	0.0172967	0	0.0672687	0	0	0.0483623	0.0388294	0	0	0	0.023389	0	0.042293	0.0234451	0	0.139778	0.0215774	0.0682633	0.0156989	0.0230934	0.018014	0	0.0582021	0.0864089	0	0.0228692	0.0299377	0.0815572	0.119504	0.112199	0	0.0481523	0.0259256	0.0470501	0	0	0.0202736	0.019552	0.0193073	0	0	0.0428522	0.0338926	0.0705509	0.018758	0.0530154	0.0517294	0	0
ZNF346-IT1	0.347699	0.412703	0.375621	0.169616	0.276221	0.351065	0.151773	0.167947	0.188836	0.110744	0.313444	0.178935	0.0944639	0.0523659	0.145285	0.546352	0.0963887	0.285881	0.227918	0.825286	0.382235	0.467818	0.58499	0.530748	0.134011	0.485256	0.167169	0.409866	0.533839	0.250602	0.649775	0.457091	0.608016	0.280238	0.641963	0.244781	0.633953	0.305694	0.194058	0.393481	0.12627	0.215354	0.643459	0.288896	0.251382	0.513123	0.404392	0.128294	0.138324
CCDC18-AS1	3.81271	2.87663	2.78025	1.55777	0.945939	2.7534	2.35241	5.94755	2.49487	1.52993	4.03749	1.83136	1.61014	0.701021	2.39723	5.33363	2.85828	2.77093	2.57081	6.86088	6.4103	4.81285	6.85486	4.99836	2.45319	10.0105	2.06614	4.29828	6.87642	2.11765	2.76662	8.90654	3.43427	2.78366	6.89513	2.23856	7.28489	4.30305	2.0474	2.38876	1.3012	1.89588	5.57964	2.89036	2.15871	7.09342	4.01972	3.29116	3.55583
HEXDC-IT1	0.119064	0.0471079	0.100328	0.0975783	0.0283763	0.0887754	0.080186	0.172533	0.0581975	0.0568837	0.139534	0.036764	0.0776344	0.0107591	0.119401	0.208471	0.0396082	0.14097	0.100861	0.339127	0.206669	0.26214	0.22703	0.198269	0.055068	0.283361	0.116779	0.180898	0.287918	0.117689	0.157062	0.265169	0.154667	0.0503806	0.309674	0.0502928	0.297719	0.179452	0.194926	0.0538966	0.0103774	0.0786608	0.381063	0.172674	0.0430409	0.259512	0.118695	0	0.146161
AC025280.1	0.0553495	0	0.10763	0.388812	0.19787	0.309519	0.062127	0.0802056	0	0	0.14969	0.0640896	0.0676688	0.150049	0.104074	0.223644	0.276191	0.382275	0.100473	0.295595	0.172934	0.182792	0.651863	0.0691271	0.0767987	0.0731813	0	0.260983	0.239009	0.205163	0.328562	0.308174	0.0829619	0.0501868	0	0.175348	0.0648756	0.125133	0.0617834	0	0.0723626	0.0685635	0.162685	0.0752543	0.120051	0.395849	0.165534	0.220568	0.169865
MCCC1-AS1	0.658405	0.446571	1.37175	0.330363	0.571624	0.420784	0.485646	0.517929	0.574685	0.242659	0.839436	0.544552	0.48297	0.0509969	0.176858	1.02613	0.140803	0.538254	0.307328	1.2558	0.4702	0.517713	0.664645	0.610849	0.261015	0.59693	0.700034	0.606117	0.731085	0.226618	0.521119	0.759358	1.18424	0.665221	0.896997	0.268179	0.57328	0.489082	0.60895	0.408741	0.221344	0.34954	0.958386	0.869605	0.550823	0.615025	0.618859	0.249881	0.404123
AL021368.2	0.728685	0.344691	0.68234	0.415546	0.288376	0.424779	0.694169	0.861102	0.667008	0.188841	0.636293	0.504382	0.397769	0.167655	0.647159	1.32005	0.315308	0.711	0.490537	1.52575	1.02214	1.22841	0.931929	1.08805	0.328317	1.22653	0.486343	0.876933	1.05893	0.685218	0.430962	1.03301	0.648876	0.38034	1.50749	0.413142	0.983317	0.81458	0.315151	0.262909	0.277714	0.293112	1.40941	0.475261	0.521971	0.942285	0.731789	0.296453	0.32458
AC020911.1	0.0497954	0.11821	0	0	0.0890073	0.243652	0.139732	0	0.152122	0.107055	0.269338	0	0	0	0.0468155	0.352104	0.0310595	0.0982614	0.248574	0.0664833	0.233371	0.16445	0.251336	0.155476	0.0690923	0.29627	0.129281	0.0195662	0.236528	0.0692159	0.0985308	0.346563	0.0373185	0.225754	0.0359758	0.0394381	0.145914	0.112576	0.0833755	0	0.0325506	0.0616834	0.14636	0	0.108004	0.152626	0.0744617	0.198435	0.10188
AL031670.1	0.752885	0.459587	1.10848	0.528877	0.461401	0.481166	0.86922	1.87027	0.39429	0.246649	0.639929	0.473248	0.65747	0.189523	0.728054	1.17338	0.080504	0.806507	0.488096	1.06264	0.896122	1.34977	1.12193	0.671639	0.447706	1.59271	0.726023	0.591665	1.05893	0.598009	0.893847	0.928208	1.25745	1.15077	1.27437	0.57925	1.08417	0.58358	0.480229	0.55503	0.196861	0.452991	1.34882	0.789664	1.28306	0.593392	0.964997	0.714345	0.396098
AC015849.3	2.32967	0.735057	2.5518	1.55365	0.948803	0.948219	2.01913	3.63226	1.47746	0.338131	1.5153	0.0341461	1.80265	0.139902	0.99809	2.68098	0.294302	1.86213	1.17767	4.37033	3.04052	3.9605	3.22497	2.98323	0.982016	3.78203	1.53124	2.59557	4.10037	0.710503	1.86724	4.6384	3.27087	2.56693	3.45147	1.96188	2.6615	1.53339	0.790017	1.2815	0.192769	0.694065	4.10267	1.72406	2.62243	2.25967	2.82222	1.44936	0.99552
AC007292.2	0.182666	0.23567	0.169879	0.181317	0.184548	0.177649	0.133717	0.218662	0.126164	0.159362	0.0859146	0.0367843	0.135935	0.0592079	0.104534	0.112316	0.19815	0.156719	0.129749	0.169657	0.157155	0.279771	0.360776	0.257891	0.154276	0.273016	0.130589	0.199722	0.260641	0.147192	0.204294	0.29848	0.261889	0.136823	0.149184	0.163542	0.288575	0.287281	0.115247	0.0647116	0.155747	0.236113	0.256776	0.183567	0.0861294	0.170398	0.249397	0.0632976	0.138117
AL080317.2	0.155858	0.110998	0.131332	0.109485	0.0557179	0.174314	0.209931	0.150567	0.114273	0.268064	0.252905	0.0481251	0.127032	0.112672	0.0976871	0.188927	0.116658	0.0820146	0.15089	0.194218	0.313821	0.251642	0.297188	0.1687	0.201839	0.151118	0.143874	0.0734898	0.260235	0.2022	0.205599	0.318187	0.218037	0.160163	0.195179	0.0493759	0.182682	0.0939626	0.231966	0.155214	0.217349	0.0514845	0.19342	0.0847629	0.146488	0.116774	0.093225	0.372656	0.127552
AL360219.1	0.196597	0.373362	0.764584	0.414308	0	0.494723	0.22067	0.626744	0.240237	0.338131	0.212674	1.22926	0.432637	0.479663	0.443596	0.238309	0.196201	0.465533	0.178435	0.367475	0.122849	0.389558	0.19846	0.491067	0.436452	0.207947	0.306248	0.494394	0.475405	0.619413	1.24483	0.109461	0.294673	0.249563	0.284071	0.435974	0.322606	0.0444461	0.482788	1.01452	0.20562	0.487063	0.308182	0.694971	0.213205	0.361548	0.293981	0.261146	0.5229
AC002347.2	0.0841571	0.299673	0.327296	0	0	0.823574	0.283386	0	0.102838	0	0.341398	0.0974462	0.102888	0	0	0.680087	0.104985	0	0.229148	0.337082	0.701176	0.55586	0.141591	0.630633	0.11677	0.11127	0.072831	0.066136	0.363405	0.623888	0.333046	0.117142	0.126141	0.0763074	0.121603	0.133305	0.197283	0.475652	0.0939396	0	0.22005	0	0.0824522	0.228843	0.182534	0.343929	0.251689	0.335366	0
AL450306.1	0.354475	0.135413	0.0950752	0.0930198	0.0946773	0.227845	0.100613	1.33434	0.149366	0.216071	0.341591	0.0518959	0.0846819	0.0165682	0.153224	0.246946	0.142318	0.112561	0.118337	0.9411	0.271577	0.349852	0.308478	0.279875	0.079147	0.323224	0.123413	0.339406	0.285024	0.256744	0.11287	0.36864	0.818344	0.347272	0.81245	0.761561	0.181475	0.750727	0.163729	0.536711	0.0426144	0.111037	0.662653	0.360078	0.119303	0.303883	0.804237	0.189427	1.9715
AC122129.1	1.19726	0.131757	1.63431	0.69622	0.325968	0.421219	0.854374	1.02257	0.96889	0.147734	1.02927	0	0.765795	0.161209	0.313083	1.90621	0.148367	0.962231	0.942727	1.52439	1.60198	1.62348	1.25396	1.1982	0.176023	1.60394	0.878305	1.04681	1.71191	0.124906	0.43929	2.15213	1.11713	0.798012	1.20296	0.753561	0.985109	0.914194	0.203562	0.129209	0.124392	0.157148	1.21184	0.679154	1.60796	0.558955	0.770668	0.347561	0.348777
TPT1-AS1	6.08727	1.90158	1.31014	1.1322	0.791328	3.82376	1.12273	4.22803	2.55108	2.0047	4.72741	2.36445	1.11294	0.632895	2.4869	3.95774	3.60705	2.43517	1.51433	4.55129	2.61369	5.90611	4.99511	3.51617	1.55679	2.93583	1.30982	2.85395	3.98351	3.09224	2.94007	3.67427	3.2266	1.97322	3.52231	2.69765	2.90263	2.00956	1.69872	2.28082	1.72552	2.17133	5.49362	2.75378	1.12976	3.73722	4.93817	4.80929	2.37058
AC005034.2	0.278084	0	0.202781	0.0610453	0.186399	0	0.156068	0.503707	0.38229	0.0996426	0.094008	0	0.127492	0.117792	0.130721	0	0	0.10289	0.126198	0.278459	0.217212	0.114797	0.17545	0.13024	0	0.321715	0.0601647	0.300488	0.0900612	0.128846	0	0.0483849	0.31261	0.18911	0.200908	0.165183	0.448175	0.117879	0	0	0.0908902	0.0861184	0.170282	0.0472611	0.226183	0.177572	0.103959	0	0.391155
AL512652.1	0.0575635	0.0683253	0.0839514	0.0505455	0.102892	0.402375	0.129224	0.458776	0.386878	0.041252	0.505951	0.0666532	0	0.0390126	0.0541187	0.174442	0.107714	0.34077	0.130614	0.153709	0.329728	0.253472	0.0968483	0.251623	0.199677	0.456651	0.124541	0.180948	0.198855	0.240041	0.0569508	0.440689	0.12942	0.287069	0.249528	0.227952	0.337353	0.162673	0.0642547	0.0390858	0.301028	0.071306	0.0281987	0.0782644	0.124853	0.0294059	0.0860777	0.0382317	0.382762
AL445309.1	0.499231	0.669856	0.499459	0.292244	0.310384	0.64736	0.568482	0.471798	0.565844	0.342211	0.489182	0.678596	0.327287	0.156914	0.625807	1.25709	0.279801	0.478289	0.426845	0.946677	0.941908	0.828341	0.584303	0.930731	0.261015	1.20534	0.482134	0.534475	1.04976	0.858198	0.186114	0.886253	0.585613	0.36082	0.669089	0.36674	0.788684	0.359859	0.290745	0.442147	0.255397	0.483978	1.23343	0.354138	0.298166	0.665292	0.476046	0.826528	0.347872
AL162274.2	1.69049	1.3377	0.674308	0.685105	0.929751	2.84813	1.11903	0.879363	1.16529	1.30466	1.34811	0.451716	2.22573	0.646293	1.30406	0.613	2.37923	1.15472	1.06223	1.56256	1.85088	0.715754	2.11491	1.24512	1.50359	1.31814	0.787759	1.15818	1.87175	0.803349	1.45808	2.11174	1.55928	0.628847	1.87898	1.57919	2.28628	1.42094	1.49992	1.29501	2.0401	1.66452	2.08093	1.23762	1.08118	1.32858	1.42599	2.18796	2.12843
ETV5-AS1	0.462564	0.213517	0.149913	0.18052	0	0.215558	0.0576893	0.67029	0.0942073	0.0736643	0.0347494	0	0.251341	0	0.144961	0.155752	0	0.126775	0.046648	1.13224	0.0535273	0.367761	0.302651	0.353042	0.0713131	0.135908	0.0667183	0.161561	0.288517	0.0238136	0.101698	0.429243	0.500734	0.349515	0.705511	0.0814115	0.0602417	0.145244	0.0573703	0	0	0.0954992	0.327306	0.279516	0.111476	0.630126	0.15371	0	0.105155
AC105137.2	0.102374	0.0173591	0.0995358	0.179786	0.0261414	0	0.049247	0	0.0893565	0.0419228	0.0791043	0.0508028	0.01788	0.00991174	0	0.177279	0.164199	0.0288593	0.0398215	0.0976305	0.182776	0.0643984	0.221452	0.182653	0.121754	0.328721	0.0885962	0.0919452	0.0631527	0.0135524	0.0578769	0.162856	0.0657625	0.18565	0.147925	0.0926634	0.171419	0.0495954	0.0816244	0.119164	0.172082	0.0543491	0.157614	0.238611	0.0475812	0.14942	0.0437387	0.11656	0.254337
AL603756.1	0.172983	0.0631764	0.161719	0.116841	0.0594616	0.0744105	0.0522751	0.173538	0.170732	0	0.170935	0	0.211485	0.00450909	0.100081	0.120973	0.0414988	0.170674	0.0845401	0.195423	0.131653	0.16113	0.111937	0.191114	0.120009	0.202323	0.0748512	0.172541	0.316026	0.0493226	0.210636	0.240784	0.139612	0.0784241	0.249951	0.158081	0.194957	0.195538	0.23765	0.0813158	0.0260947	0.115382	0.169479	0.153779	0.115444	0.203924	0.139284	0	0.0476428
AC127024.2	0.0804858	0.401239	0.0156509	0.0565386	0	0.0900167	0.0361365	0.0699781	0.0196704	0	0.0653009	0.0559171	0	0.0109096	0	0	0.040162	0.111176	0.0730506	0.128951	0.150882	0.0886019	0.0812486	0.10052	0.0670056	0.0212832	0.0417923	0	0.0834124	0.0149168	0	0.201658	0.144766	0.233532	0.139557	0.025498	0.226412	0.0909803	0.10781	0.0218601	0	0.199402	0.0788553	0	0.0174571	0.065785	0.0481419	0.128294	0.23054
AC025569.1	0.153671	0.139483	0.852521	0.392903	0.113104	0.29066	0.514928	0.432264	0.220922	0.0744972	0.116122	0.0444843	0.582964	0.166943	0.208214	0.328723	0.0422874	0.479387	0.168191	0.214223	0.162397	0.273653	0.15969	0.262483	0.0940688	0.3466	0.314873	0.431556	0.767019	0.242922	0.375618	0.235922	0.45728	0.239743	0.235108	0.315009	0.31256	0.120063	0.31532	0.0583096	0.171361	0.128772	0.338756	0.377926	0.563682	0.0669575	0.368344	0.0780485	0.173386
AC008649.2	0.178399	0.141168	0	0	0.106294	0	0.133496	0.947885	0.0726668	0	0	0.0688566	0	0	0.223631	0.120139	0.0741835	0	0	0.555768	0	0.196389	0.2001	0.0742688	0	0	0.0514632	0.093465	0.102714	0.661269	0.117667	0.0827741	0.267398	0.0539197	0.171851	0	0.139402	0	0	0	0	0	0.582617	0	0.12898	0.30378	0.0889232	0	0.0608332
AC072022.1	0.200709	0.0952934	0.156116	0.0352479	0.035876	0	0.0450572	0.290843	0.122632	0	0.0542808	0.0232403	0.147229	0.0136027	0	0.243295	0.0250382	0.297046	0.0728672	0.535946	0.104516	0.0883794	0.101306	0.0752011	0.0278489	0.238834	0.0694789	0.0788651	0.346679	0.0743966	0.119144	0.36319	0.571592	0.0727954	0.464023	0.0953774	0.141152	0.136128	0	0.0272565	0.0524805	0.0248626	0.629259	0.0818666	0.1306	0.225568	0.180079	0	0
AL157832.1	0.552377	0.138031	0.226132	0.0510561	0.155898	0.365795	0.195794	0.379154	0.284208	0.291681	0.15725	0	0.0355432	0.11822	0.163996	0.234939	0.181337	0.229475	0.131934	0.504602	0.30278	0.512065	0.244566	0.580947	0.201694	0.461264	0.176119	0.137082	0.25108	0.0808218	0.0575261	0.566543	0.305032	0.289968	0.336065	0.322356	0.136304	0.197179	0.129807	0.236884	0.228052	0.108039	0.598154	0	0.0945857	0.297029	0.304315	0	0.267666
AC087749.1	0.0225916	0	0.0439306	0.0793494	0	0.0315836	0.025358	0	0.0828196	0	0.122196	0	0	0	0	0.0456417	0	0.0222901	0.0205046	0.0904883	0.141171	0.0994789	0.114029	0	0.0940392	0	0.0391023	0.106524	0.117065	0.062805	0	0	0.033862	0	0	0	0.0529597	0.127687	0.151306	0.153398	0	0.11194	0.199206	0	0.0980009	0.115408	0	0	0.0462218
CASK-AS1	0.111774	0.165838	0.190181	0	0	0	0.0313651	0.445414	0.170732	0.080101	0.0755715	0	0	0	0	0	0	0	0.0760861	0.0373081	0.145511	0.338373	0.0470137	0.104697	0.0387722	0.147784	0	0.0219597	0.0482658	0	0.0552921	0	0.125651	0.126685	0.0403768	0.0442625	0.0655055	0.0631739	0.0311916	0.15179	0	0	0.273773	0.0379924	0.121217	0.0285494	0.0835706	0.222709	0.142928
AC005046.1	0.874965	1.4485	2.52973	1.57702	0.535041	1.03008	0.542741	3.13636	0.787824	0.264013	0.68498	0.266613	1.52011	0.514966	0.952489	0.93036	0.545753	2.88519	0.585153	1.59858	1.19901	1.19132	0.619829	1.49536	2.20443	2.19193	1.47456	0.995215	1.21302	0.661446	0.956774	1.66661	1.31146	1.19003	1.4639	1.60478	1.07953	0.780829	1.02808	1.06313	0.602057	0.998285	0.744445	0.344364	0.973854	1.08214	1.65269	0.550537	3.72163
TH2LCRR	0.332814	0.0316028	0.310643	0.140274	0.0951826	0.111667	0.089656	0.366527	0.27655	0.0572415	0.108009	0.0462441	0.162756	0.0180447	0.150191	0.242057	0.0830361	0.131349	0.120828	0.53322	0.166375	0.293099	0.156785	0.299274	0.166243	0.352028	0.218897	0.198775	0.310424	0.111027	0.263417	0.389138	0.219492	0.108637	0.538606	0.126523	0.218453	0.225725	0.02972	0	0.069618	0.296834	0.495629	0.2353	0.173247	0.258424	0.159256	0.0530505	0.163422
AL590723.1	0.274547	0.162938	0.266936	0.200896	0.122686	0.191912	0.179763	0.629914	0.251619	0.19675	0.216562	0.15895	0.167827	0.325622	0.129059	0.693332	0.256871	0.361177	0.311481	0.610928	0.285933	0.428163	0.307944	0.28574	0.380941	0.362998	0.217798	0.323635	0.533494	0.445227	0.362167	0.286617	0.720146	0.20745	0.264471	0.0362404	0.348616	0.284484	0.0510769	0	0.20938	0.198387	0.605218	0.217747	0.173683	0.490877	0.65003	0.243127	0.0936193
AC090772.1	0.312228	0.303219	0.0827923	0	0.101472	0.0793638	0.19116	0.0411311	0	0	0.19191	0	0.034702	0.038474	0	0.172034	0.0354091	0.196038	0.180336	0.189484	0.266053	0.468699	0.238778	0.106349	0	0.300231	0.147386	0.0446125	0.147082	0.026303	0.0561645	0.316076	0.297812	0.180158	0.246083	0.044961	0.532313	0.160427	0.0633676	0	0.185545	0	0.305903	0.154368	0.215476	0.145	0.0848893	0	0.0871103
AC004253.1	0.737237	1.19009	0.688126	0.466096	0.632535	0.53595	0.662009	1.06831	0.468462	0.464931	1.03679	0.273169	0.324478	0.0799439	0.499045	1.25112	0.441453	0.931067	0.347948	1.61426	1.44348	0.51941	1.38922	0.920751	0.941099	2.10546	0.714579	0.602542	0.942321	0.92912	0.758566	2.05239	0.972422	0.828905	0.937435	0.700672	1.72824	0.566688	0.559595	0.360422	0.462646	0.328768	0.895654	0.721701	0.79952	0.542322	1.32292	0.587578	1.08602
AL513303.1	0.949651	2.63012	0	0.0427627	0.0435247	1.66805	0.273317	0.740986	0.803392	0.837605	2.43657	3.52439	0.0595394	0.0990168	1.19043	2.60729	1.60994	0.81685	0.508314	2.14569	1.69911	1.9568	1.22904	1.91591	0.641938	1.8351	0.842916	0.574074	0.757063	1.51182	0.578181	1.59302	0.839445	0.331182	1.93515	0.964264	1.2558	1.9818	0.896957	0.26454	1.5599	1.71931	1.7654	0.993204	0.105629	0.845855	1.27442	2.94339	1.96787
AC022165.1	0.144874	0.0573199	0.0234763	0	0	0.0675125	0.0542048	0.139956	0.0590113	0	0.0979513	0	0	0	0.0908031	0.243907	0	0.0476469	0.0438304	0.257902	0.301764	0.345547	0.243746	0.331717	0	0.351172	0.0835845	0.0379505	0.250237	0.0671255	0.143333	0.235267	0.289531	0.109468	0.139557	0.152988	0.339617	0.218353	0	0.0655802	0.0315676	0.149551	0.307536	0.131316	0.0261856	0.0740081	0.216639	0	0.148204
AC092535.3	0.139717	0.132671	0.0543375	0.0981467	0.199791	0.195327	0.0940952	0.0809843	0.0682926	0.0400505	0.0755715	0	0.0341629	0	0.105085	0.0564539	0.0697181	0.110282	0.025362	0.261157	0.0291022	0.0922836	0.0470137	0.0697983	0.155089	0.147784	0.145096	0.109799	0.0723987	0.129472	0.27646	0.0777916	0	0.0506741	0.0807535	0	0	0.031587	0.155958	0.189737	0.0365326	0.380761	0.109509	0	0.0909125	0.199846	0.125356	0.259827	0.0571714
PCBP1-AS1	1.20443	1.24242	1.07762	0.913318	0.835191	0.908568	0.829099	1.43388	0.99763	0.952504	1.45211	0.890114	0.734462	0.720835	0.940643	1.41078	0.922372	0.796098	0.777602	1.68642	1.44766	1.26694	1.22547	1.16803	0.950599	1.42856	0.848724	1.10101	1.41458	1.18205	1.21484	1.6663	1.29735	0.929143	1.46053	0.838888	1.45386	1.47259	0.943237	0.813831	0.757596	0.942255	1.31658	1.04617	0.754121	1.1691	1.12977	1.11174	1.47674
AC026368.1	0.521408	0.0247556	0.0811124	0.109882	0.0745597	0	0.163871	1.42045	0.25486	0.597855	0.902477	0	0.0764952	0.02827	0.0392164	0.0842717	0.26018	0.164624	0.283945	0.361997	0.456145	0.619905	0.491259	0.98982	0.0868159	0.24818	0.108296	0.0983414	0.612416	0.135289	0.371418	0.435464	0.969091	0.680795	0.542453	0.396438	0.562255	0.353637	0.186246	0.3682	0.136335	0.206684	0.326941	0.141783	0.13571	0.575333	0.0623751	0.0831125	0.170686
AL136115.1	0.139177	0.0330393	0.0541273	0	0.0497546	0.0778288	0.0624875	0.322684	0.102043	0.0398956	0.225837	0	0.136123	0	0	0.224942	0.0347242	0	0.202111	0.222983	0.0579792	0.27578	0.561982	0.139056	0.0772444	0.0736059	0.120446	0.153123	0.312514	0.0515884	0.220313	0.348708	0.25033	0.126195	0.120662	0.0881826	0.228382	0.125859	0	0.151202	0	0	0.299986	0.264918	0.241495	0.28439	0.249742	0.0369746	0.0284751
AL031667.3	0.461386	0.104314	0.213617	0.0771688	0.0785438	0.0921469	0.147967	0.445723	0.268479	0.0314901	0.267385	0.483363	0.0268609	0.193574	0.20656	0.266324	0.274083	0.238453	0.139588	0.792014	0.274583	0.290235	0.332685	0.384157	0.152425	0.261441	0.0950694	0.448917	0.303596	0.244316	0.130422	0.305822	0.658629	0.13945	0.412706	0.278415	0.154513	0.273191	0.294296	0.208855	0.114896	0.244945	0.473565	0.238975	0.0953077	0.583628	0.361395	0.116738	0.112379
Z97832.2	0.425545	0.71356	0.22986	0.290628	0.108664	0.283296	0.223663	0.230019	0.235242	0.22267	0.625668	0.140784	0.165162	0.0480676	0.13971	0.839256	0.294923	0.286575	0.226836	0.581686	0.538162	0.546533	0.437533	0.594743	0.257738	0.821636	0.263053	0.360962	0.527939	0.253505	0.327457	1.09535	0.399915	0.471598	0.527049	0.294235	0.597751	0.412313	0.305364	0.463232	0.189865	0.301223	0.466558	0.362761	0.245399	0.276047	0.30807	0.767147	0.532066
CLMAT3	0.0985226	0.179311	0.408709	0.138418	0.375691	0.110189	0.213801	0	0.280916	0.0188279	0.124343	0.00760534	0.305143	0.057869	0.0494009	0.0928873	0.0409685	0.200896	0.0715369	0.0613856	0.075246	0.0867659	0.0884055	0.0820313	0.118475	0.0868422	0.153474	0.0877487	0.147485	0.0852115	0.0519862	0.0639979	0.068914	0.0416887	0.0474533	0.15606	0.16937	0.0519721	0.139302	0.0624374	0.0515224	0.0162725	0.0386107	0.339348	0.334784	0.11408	0.16697	0.104697	0.0739105
LINC01023	2.14543	5.40648	1.31575	3.6518	8.6727	2.30719	1.22259	1.91316	2.904	2.98036	2.23161	0.611497	2.38083	1.67772	2.23426	1.53371	6.25864	1.36777	1.67762	2.51188	3.30003	1.01738	1.66597	2.43213	3.5722	1.87653	2.02807	0.544712	1.71034	0.642311	2.28587	3.4917	2.67152	1.70589	2.28925	3.45065	3.21105	2.94751	5.56334	3.6755	5.09194	3.14826	2.65171	4.12863	1.39601	1.82101	1.62876	2.63062	4.11936
COL4A2-AS1	0.213198	0.0632642	1.29555	0.842426	0.809801	0.558854	0.329043	0.270323	0.325655	0.0381963	0.252255	0	0.619045	0.288982	0.15033	0.376882	0	0.368116	0.169315	0.533713	0.277549	0.293371	0.224186	0.166417	0.406749	0.211413	0.553515	0.125658	0.828563	0.123478	0.263661	0.29676	0.319557	0.144984	0.269552	0.37992	0.406073	0.0903738	0.0594951	0.0723812	0.104524	0.0990362	0.287209	0.398569	1.06934	0.462871	0.278956	0	0.109049
AC007566.1	1.33439	0.462975	1.95607	1.08157	0.440338	0.717501	1.75125	1.69565	1.70585	0.353084	1.58231	0.879518	1.10433	0.431309	1.54404	2.73733	0.256097	2.2078	1.21112	2.46681	2.05252	2.6667	1.69243	1.58963	0.968475	2.06286	1.03044	1.98436	3.26225	0.779971	1.13739	2.34318	1.47698	1.09824	2.22475	0.812953	2.14154	1.09067	0.962446	0.418179	0.295231	0.915484	3.37901	1.22812	1.66976	1.71989	1.44281	1.36347	0.945041
AL391121.1	3.50971	0.873693	0.91274	1.04913	1.65894	1.22293	0.790288	0.881132	1.42091	1.55957	0.865515	0.259399	2.2563	0.722991	0.942764	0.668114	1.19771	0.610474	1.0941	1.11095	2.35536	0.892508	1.50764	1.38562	0.547668	1.04374	0.803192	0.897028	1.5478	0.474506	0.949884	1.30671	1.27917	1.24779	1.10984	1.19975	1.60049	2.12234	2.02433	1.28934	0.906544	1.53289	1.5573	1.52294	0.72885	1.43869	1.05284	1.36036	1.36412
AC090948.1	0.655322	0.342249	0.66264	0.460342	0.515399	1.35591	0.617875	0.987596	0.672664	0.939254	0.212674	1.18373	0.705038	0.657316	1.13363	0.741407	1.07911	0.413808	0.475827	1.11992	0.573297	0.634835	0.749736	0.720232	1.09113	0.831787	0.476386	1.31838	0.769703	1.40886	1.19296	1.20407	0.707216	0.404054	0.984781	0.539777	0.645211	0.325938	1.31669	0.569557	0.274161	0.616947	0.667728	0.641512	0.909677	1.01769	0.78395	0.696389	0.563123
GATA3-AS1	2.13848	1.57389	0.0252789	0.0799049	0.0116184	0.926879	0.109438	1.42226	0.516282	1.53717	2.42586	0.993476	0.0317866	0.00440522	0.57443	1.12933	3.6894	0.513054	0.625345	0.867826	1.88192	1.76738	0.590538	1.01474	0.450941	0.867995	0.37126	0.847939	1.16762	0.222862	1.71058	1.34809	1.11065	0.984242	0.741973	0.298582	2.81128	1.77809	1.37129	0.820908	0.900774	1.17555	1.83406	1.25492	0.00704907	0.677372	0.583182	0.854775	3.43771
EIF1AX-AS1	0.152284	0	0.259109	0.0668592	0	0.159672	0.128198	0.0551679	0.279133	0.0545662	0.154442	0.705325	0.0465447	0.025802	0.0715855	0.153829	0.0474931	0.150252	0.0345541	0	0.237899	0.335281	0.128106	0.0950955	0.0528245	0.100673	0.098842	0.0598373	0.493192	0	0.150664	0.211972	0	0.24164	0.440085	0.12061	0.0892469	0.258211	0	0	0	0	0.0372998	0	0.330299	0.194483	0.0569297	0	0
AL021878.2	0.577077	0.385293	0.771483	0.570062	0.257876	0.403383	0.445321	0.261322	0.572956	0.36186	0.829108	0.208813	0.44095	0.48888	0.474725	1.82166	0.179974	0.533788	0.36009	0.385237	0.75126	0.992607	1.03159	0.810814	0.35031	1.19218	0.280919	0.7086	1.49515	0.300803	0.499569	1.20489	0.594664	0.654064	0.78173	0.628439	0.549573	0.285391	0.201299	0.293878	0	0.312746	0.494713	0.68653	0.508487	0.589592	0.593267	0.191638	1.06999
KCNIP2-AS1	0.304748	0.502392	6.04121	0.773049	0.998662	0.52072	1.76733	0.539737	1.6344	0.194127	0.3663	0	3.49808	0.367177	0.222842	0.410453	0.295687	0.618064	0.845153	0.474691	0.28212	0.372753	0.455757	0.401751	0.375862	0.470082	2.02196	0.598726	0.628733	0.172578	0.268004	0.589157	0.279142	0.24562	0.489271	0.643629	0.436575	0.229656	0.207883	0.367866	0.221344	0.44042	0.232224	0.87472	3.37838	0.57082	0.455705	0.247382	0.207835
AC087481.3	2.78851	2.68756	1.91336	1.97485	1.80632	2.33692	2.16624	1.79468	2.42333	1.81866	2.45558	0.457493	1.96004	1.03505	1.28582	2.62493	1.54501	1.91166	1.87577	4.48387	2.7538	3.73885	3.72002	3.10306	2.14015	3.97822	2.045	2.11377	3.87815	1.12655	1.78911	6.92742	3.2116	2.4733	3.33758	2.39506	4.33714	2.11286	2.26452	1.51679	1.48011	1.44946	3.95288	2.45868	1.44201	3.19055	2.95409	1.84699	2.03647
DLGAP4-AS1	0.248017	0.231302	0.137795	0.155557	0.158329	0.140344	0.132565	0.504864	0.1804	0.211592	0.215597	0.177778	0.151609	0.108057	0.111035	0.178952	0.243098	0.163137	0.112552	0.409976	0.239851	0.247024	0.26825	0.162252	0.262193	0.374765	0.12776	0.208829	0.209096	0.175108	0.198638	0.279469	0.115064	0.219529	0.255979	0.140307	0.290702	0.166878	0.197747	0.10425	0.162125	0.219448	0.173566	0.144518	0.115273	0.241329	0.150115	0.133348	0.283922
AC121247.1	0.478917	0.332753	1.48777	0.902599	0.772528	0.571555	0.681783	0.220045	0.899251	0.0669676	0.142157	0.716847	0.542669	1.29039	0.395347	0.141593	0.262292	0.403374	0.657313	0.296315	0.182479	0.501492	0.491316	0.320947	0.486226	0.447879	0.687401	0.688469	0.96845	0.530393	1.01698	0.178851	0.297639	0.211828	0.219417	0.721602	0.451812	0.0396119	0.547625	0.285529	0.656667	0.231513	0.286107	0.587619	1.6088	0.596711	0.576413	0.0775806	0.262886
ENTPD1-AS1	0.160817	0.0777168	0.125087	0.163402	0.0923962	0.247309	0.116042	0.216391	0.168442	0.10043	0.170862	0.15562	0.165715	0.093421	0.138234	0.208863	0.0773811	0.158671	0.15743	0.239251	0.168683	0.180828	0.218388	0.229541	0.0637537	0.24604	0.140168	0.179641	0.176586	0.143703	0.165925	0.22385	0.237601	0.185396	0.248971	0.110992	0.129254	0.207756	0.0833444	0.118555	0.0585693	0.105297	0.1992	0.142123	0.145752	0.24411	0.18723	0.0869735	0.105759
PAXIP1-AS2	3.54207	2.43527	3.36389	3.00826	2.03259	3.16596	3.6662	3.49895	3.54782	1.51886	3.80164	2.34765	2.62666	1.57087	3.3483	4.82933	1.21936	4.59765	3.5179	4.88418	5.12523	5.46001	4.75449	4.41168	1.43681	4.19057	3.3585	3.63159	4.8644	3.01329	2.58519	5.01794	2.69082	2.84752	3.93646	2.75934	5.35409	5.05959	1.71223	1.47853	1.16403	2.43361	3.2712	2.96715	3.43199	4.12315	2.57596	2.71247	2.4206
GSN-AS1	0.317246	0.0860701	0.18507	0.275915	0.0486055	0.114047	0.373049	0.262693	0.169836	0.0736179	0.151167	0.0734683	0.169918	0.0286677	0.107942	0.372349	0.0640753	0.238484	0.208413	0.177494	0.273761	0.429061	0.340585	0.237729	0.117383	0.195744	0.188263	0.372781	0.362703	0.137192	0.245117	0.353272	0.452868	0.306832	0.323065	0.258438	0.191235	0.187844	0.0978053	0.0574429	0.0987522	0.0598833	0.257536	0.156102	0.324387	0.117303	0.212348	0.148496	0.114361
AP001458.1	0.469267	0.371333	0.608343	0	0.279599	0.437364	0.351152	3.62669	0.573435	0	0.211518	0	0.382476	0.42405	0.88237	0.316019	0	0.926007	0.283945	0	0.651636	0.688783	0.263175	0.390719	0.21704	0.413633	0.270741	2.21268	1.21583	0.289904	1.23806	0.653196	0	0.283665	0.904088	0.495548	0.550033	0.176818	0.523816	1.27454	0.409006	0.387533	0.459761	0	0.848187	0.639259	0.70172	0	0.160018
AC022098.1	0.713671	1.02402	0.812461	0.936028	0.524796	0.751453	1.00386	0.975256	0.789299	0.912827	0.867317	0.235357	1.08236	0.477556	0.560551	0.793916	0.794504	0.739798	0.717437	1.03124	1.35011	1.21823	0.828348	0.981579	1.09051	1.35567	1.08279	0.603445	1.2249	0.732495	0.598824	1.82332	0.961379	0.872362	1.16828	0.758409	1.5777	1.15903	0.635287	0.766749	0.938942	0.878456	1.01342	0.933474	0.788659	0.876824	1.07394	0.767995	0.873317
AC006435.2	1.20118	1.30117	0.453546	0.409607	0.35437	1.54885	0.824668	2.09549	0.82654	0.35101	1.21426	0.58065	0.441986	0.324051	0.745557	2.80371	0.989273	0.667365	0.75151	3.70572	2.07689	1.88718	2.64881	1.39823	1.11651	4.33276	0.595455	1.46636	2.64885	1.02665	1.03841	3.55499	1.87034	1.48039	3.40388	1.05294	3.06188	2.72879	0.989335	1.72624	0.335425	0.693414	2.53651	1.34775	0.379416	1.96595	1.46486	0.63513	2.17126
AC096947.1	0.153094	0.10903	0.05954	0.0537718	0	0.128417	0.0687362	0.177476	0	0.0877703	0	0.106361	0	0.0415028	0.230292	0	0	0.0906305	0.0555806	0.204401	0	0.0674128	0.10303	0.114722	0.254906	0.0404833	0.105992	0.120311	0.475983	0.0283736	0.060586	0.12786	0.229469	0.0277629	0.221213	0.0970009	0.215332	0.0692225	0.034178	0	0.0400304	0.0758575	0.179991	0	0.166028	0.156414	0.045786	0	0
AL513365.2	0.435262	0.290609	0.581893	0.238873	0.0972518	0.532443	0.48856	0.197103	0.265941	0.116972	0.404643	0	0.432364	0.0737479	0.153456	0.604558	0.135746	0.429453	0.469126	0.871698	0.623304	0.658836	0.549234	0.645535	0.18873	0.935171	0.400226	0.171028	0.916275	0.403345	0.43063	1.13599	0.366977	0.394664	0.668239	0.344729	0.669605	0.522767	0.485858	0.221659	0.177829	0.741367	0.47975	0.73974	0.590043	0.305732	0.691551	0.469766	0.278292
AC005520.3	0.0777884	0.184663	0.113448	0	0	0	0	0	0.047528	0	0.315562	0.0900719	0.0475511	0	0.0731333	0.0785777	0	0.23025	0.105904	0.155787	0	0.214081	0.065438	0.194303	0	0.154274	0	0.0916967	0.134362	0.0360422	0	0.216555	0.116595	0.141066	0.1686	0	0.0455883	0.175863	0	0	0.0508494	0.0481798	0.114319	0.105763	0.0843602	0.0794754	0.116321	0	0.0795764
AC018682.1	0.303165	0.123696	0.359239	0.0831888	0.0338685	0.25165	0.425359	0.52168	0.127346	0.0135787	0.217784	0.0877593	0.231651	0.0706285	0.124697	0.248821	0.0236371	0.205644	0.232165	0.379467	0.108535	0.219014	0.255032	0.118322	0.144598	0.2881	0.139381	0.18613	0.302734	0.166805	0.131223	0.224182	0.440206	0.206166	0.19165	0.180081	0.244298	0.107092	0.0740262	0.115791	0.0371579	0.176035	0.464099	0.270499	0.606183	0.280701	0.31167	0.213937	0.135683
AC104462.2	0.0531028	0	0.0516306	0	0	0	0.0596052	0	0	0.152222	0	0	0	0	0	0.107283	0	0	0	0	0	0.0584576	0	0.0663212	0	0	0	0.125195	0	0	0	0	0	0.0481497	0	0	0.124485	0	0	0	0	0	0	0	0	0.0542544	0	0	0
AL035681.1	0.541096	0.717416	0.559676	0.394255	0.246942	0.41847	0.516896	0.450435	0.443151	0.453772	0.513735	0.31327	0.401141	0.257483	0.454597	0.651252	0.402134	0.562271	0.428416	1.02217	0.635476	0.709722	0.755417	0.848328	0.495198	0.882859	0.4882	0.57451	0.591594	0.62944	0.387266	0.937467	0.474542	0.474968	0.79849	0.501495	0.728683	0.793843	0.578292	0.398675	0.240823	0.648885	0.676768	0.516545	0.287162	0.717504	0.757484	0.443488	0.547645
AC138956.1	0.571066	0.0677831	0.249855	0.250722	0	0.199591	0.480745	1.1999	0.244241	0.163698	0.810819	0	0.349085	0.0580545	0.0536892	0.807604	0.0356199	0.39441	0.336902	0.762448	0.832646	0.817247	1.05688	0.641895	0.0792368	0.906054	0.296526	0.471219	0.66581	0.158757	0.50849	0.914129	0.641967	0.46602	0.742644	0.3166	0.736287	0.161382	0.254979	0.387756	0.14932	0.318331	0.699372	0.69879	0.402552	0.437588	0.384275	0.720638	0.292096
LINC01126	0.375946	0.197172	0.255016	0.199603	0.0625106	0.39113	0.22571	0.810827	0.256409	0.100248	0.260093	0.141729	0.0855111	0.065179	0.0986367	0.353265	0.0872535	0.172525	0.15077	0.793761	0.573646	0.384982	0.485418	0.633315	0.169834	1.10972	0.158892	0.27483	0.596505	0.186342	0.276796	0.657164	0.406241	0.237823	0.884315	0.276977	0.399659	0.533678	0.117111	0.32057	0.0800121	0.270755	0.419725	0.142645	0.189631	0.375166	0.366066	0.348406	0.313036
AC092755.2	0.107395	0.0849818	0.139223	0.125735	0.0639878	0.15014	0.120545	0.259371	0.131234	0.153925	0.0484071	0.207255	0.131298	0.0970463	0.0673118	0.144646	0.133973	0.105961	0.129965	0.0477952	0	0.118224	0.180687	0.0447091	0.347696	0.141993	0.123921	0.056265	0.123666	0.0331731	0.0708344	0.0996584	0.0536569	0	0.0517264	0.0567045	0.0839187	0.242795	0.159838	0.0486142	0.140405	0.399101	0.0701459	0.0973438	0.15529	0.0365745	0.107062	0	0
AP005131.4	0.0508511	0	0	0	0	0.0118485	0.0190259	0.0368436	0.0103565	0.0121472	0.034381	0.0294405	0.0103615	0	0.015936	0.0856117	0.0211454	0	0.0230768	0.0792083	0.0617865	0.0839683	0.0712958	0.0105848	0	0.0224112	0.0146691	0.019981	0.0439168	0.102098	0	0.011797	0.0508129	0.069162	0.0734771	0.0268495	0.0496692	0.0958026	0.00946035	0.0460375	0	0.0104985	0.141159	0.0230461	0.0551471	0.0519539	0	0	0.01734
AL354892.3	0.600355	0.136232	0.326191	0.217067	0.173592	0.185142	0.227926	0.844373	0.388388	0.25308	0.632737	0.378247	0.205082	0.0957365	0.365218	0.42808	0.286357	0.322303	0.104171	0.777977	0.395379	0.660894	0.683285	0.694664	0.281752	0.630347	0.328543	0.603623	0.63286	0.490881	0.4018	0.872531	0.476394	0.408268	0.714396	0.237741	0.703682	0.568856	0.374491	0.275759	0.161595	0.295286	0.709292	0.264082	0.325537	0.41493	0.290446	0.0938202	0.37933
AC105339.2	0.0732021	0.0868877	0.054997	0.0584341	0.0118951	0.0837311	0.134453	0.0433945	0.0325278	0.0286141	0.116983	0	0.0325436	0.0135304	0.00625649	0.289057	0.0290559	0.118186	0.0996596	0.133274	0.190594	0.146516	0.218329	0.116357	0.0646352	0.369544	0.0662299	0.0810606	0.117819	0.101751	0.0855908	0.189892	0.0797969	0.199123	0.182699	0.036894	0.163802	0.109075	0.00371414	0.022593	0.0478513	0.0494609	0.234717	0.0633354	0.0757779	0.0883877	0.0646827	0.0707177	0.156577
AC106782.6	0.927536	0.767326	0.163967	0.296165	0.351683	0.746594	0.315489	1.22188	0.446503	0.805704	1.17822	1.13909	0.274905	0.22859	0.317102	0.681416	0.806456	0.471444	0.459192	0.600428	1.34655	1.20672	1.27681	0.982901	1.09198	1.26352	0.778381	0.751005	1.11662	0.651152	0.444928	1.33021	0.716194	0.458739	0.812267	0.667828	1.61429	0.984933	1.00398	0.877904	1.1024	0.835618	0.826133	0.458581	0.274336	0.689201	1.30293	0.746714	1.15013
BRWD1-AS1	0.145783	0.0494395	0	0.109723	0	0.116461	0.0467526	0.090536	0.152695	0.0298495	0.112646	0.168803	0	0.0141146	0.0391597	0.126225	0.0259803	0.0616445	0.075609	0.166834	0.151828	0.252188	0.140157	0.0780306	0.0288968	0.0826069	0.0720931	0.163665	0.143889	0.038598	0.123627	0.434834	0.0936473	0.0755344	0.120371	0.0659775	0.170874	0.0941666	0.023247	0	0.0544552	0.257981	0.0612127	0.0566313	0.0677568	0.1915	0.0311424	0.359633	0.0852193
AC087222.1	0.542513	1.49123	4.46963	0.501444	0.204152	0.558854	0.160248	0.248256	0.66294	0	0.540546	0.198373	0.558536	0.0580545	0.536892	0.57686	0.106859	0.478927	0.259156	1.29616	0.267636	0.660084	0.528438	4.81421	0.356565	0.868302	0.271815	0.516097	0.591831	0.423352	0.50849	1.1526	0.684765	0.38835	4.4146	0.361829	0.334676	0.451869	0.223107	0.116327	0.0746598	0.17685	1.17494	0.621146	0.805105	0.758485	0.93934	0	0.408934
AC147651.3	0.275612	0.257038	0.478519	0.622312	0.281511	0.798144	0.353554	0.969929	0.240566	0.169297	0.319447	0.0227952	0.385092	1.84122	0.259118	0.238635	1.00691	0.660408	0.232283	0.473114	0.430561	0.650151	0.563071	0.540913	4.20659	0.676752	0.630371	0.556954	0.323038	0.49256	0.818035	0.246624	0.590153	0.553359	0.625812	0.530121	0.853767	0.489576	1.16467	0.267345	1.08098	0.268251	0.520769	0.642389	0.234847	0.261475	0.824273	0.706058	0.785422
AL360181.1	0.391056	0	0.380215	0.137352	0	0	0	0.56667	0.191145	0.112098	0.528795	0	0.286857	0	0	1.10607	0.195135	0.385836	0.283945	1.35749	0.570182	0.258294	0.394762	0.488398	0.65112	0.930675	0.203056	0.307317	0.135092	0	0.619031	0.762062	0.820601	0.425497	0.678066	0.123887	0.0916721	0.0884091	0.261908	0.212423	0.102251	0.193766	0.306507	0.42535	0	0.239722	0.35086	0	0.240027
SNHG22	0.260845	0.263499	0.307573	0.136452	0.45633	0.139659	0.261638	0.498617	0.223801	0.143181	0.195122	0.10282	0.217125	0.0827495	0.135662	0.257885	0.159238	0.16975	0.176302	0.244524	0.283222	0.238272	0.196087	0.194078	0.346527	0.220137	0.302587	0.130844	0.24924	0.149145	0.0768715	0.393983	0.34938	0.266708	0.497196	0.175821	0.344769	0.376412	0.241606	0.180883	0.210418	0.206246	0.375185	0.286738	0.1926	0.277842	0.199177	0.361233	0.227098
AC021321.1	0.400824	0.337636	0.125713	0.204362	0.115557	0.379599	0.217696	0.524615	0.300199	0.296511	0.209808	0.479089	0.0474229	0.0438147	0.218809	0.600805	0.338725	0.306173	0.293384	0.75957	0.498241	0.455476	0.456832	0.549042	0.251166	0.581242	0.223793	0.355637	0.401998	0.563138	0.460519	0.593921	0.232562	0.316542	0.541803	0.286732	0.697136	0.657707	0.173193	0.175588	0.169041	0.672699	0.392704	0.228535	0.19631	0.67372	0.367358	0.309152	0.343902
AL109924.2	0.0308156	0	0.0449418	0.0270586	0	0	0.0345889	0	0.018828	0	0	0	0	0.0104423	0.0579429	0.124513	0	0.0304042	0	0	0.0641869	0.0169615	0.155538	0.0192431	0.0427573	0.0203717	0.0666707	0.0242168	0.0399201	0	0	0.128681	0	0.0279413	0.0667902	0.024406	0.090298	0	0	0	0	0	0	0	0.0167095	0.0314838	0	0	0.0157619
AC087277.2	0	0	0	0	0.170352	0	0	0	0	0	0.128872	0	0	0	0.358402	0	0.11889	0	0	0	0.297768	0	0	0	0	0	0	0	0	0	0.188579	0	0	0.345658	0.137709	0.150962	0.335119	0	0.106382	0	0	0	0.0933731	0	0	0	0	0	0
ZBED3-AS1	0.423603	0.320465	1.07491	0.421008	2.98709	0.257056	0.527723	0.313662	0.796361	0.216835	0.210868	0.210211	0.899187	0.265006	0.468276	0.221004	0.316483	0.438617	0.587269	0.792413	0.424201	0.35102	0.285861	0.433121	0.477958	0.31081	0.306166	0.448127	0.349757	0.308425	0.368435	0.414687	0.523292	0.462176	0.585179	0.564074	0.480141	0.249942	0.571569	0.205449	0.203875	0.282549	0.376256	0.405056	0.555307	0.473215	0.33412	0.31226	0.278575
AC131902.1	0.169589	0.143782	0.0706661	0.297827	0.173219	0.440309	0.0543873	0	0.29605	0.347239	0.229323	0.196369	0	0.0656778	0.273327	0.391566	0.302229	0.239037	0.153923	0.226424	0.454171	0.10668	0.163044	0.181546	0.100847	0.224225	0.0838659	0.323666	0.104617	0.112253	0.28763	0.269782	0.435759	0.175738	0.210041	0.115127	0.17038	0.191702	0.135216	0.164503	0.190043	0.030011	0.18989	0.230577	0.0788214	0.346534	0.36228	0.128726	0.396542
UBE2Q1-AS1	0.0999365	0	0.194332	0.117004	0.0595442	0.325998	0.186956	0.0482719	0.244241	0.0477454	0.225227	0.30858	0	0.090307	0.0626373	0.471102	0.083113	0.164338	0.302348	0.0444761	0.48571	0.220028	0.336279	0.0832086	0.0924429	0.30831	0.0288289	0.0261788	0.230156	0.123478	0.263661	0.41732	0.249654	0.392665	0.0962686	0.211067	0.507592	0.0753115	0	0.0452382	0	0.330121	0.326373	0	0.252885	0.136138	0.099627	0.265498	0.47709
AP005131.2	0.20685	0.175373	0	0.0518948	0	0.454427	0.0663368	0.214101	0.0361096	0.169413	0.159833	0.0684325	0.144508	0.120162	0.222253	0.179099	0.405496	0.291556	0.160921	0.118359	0.215428	0.390358	0.596601	0.0738113	0.451015	0.312561	0.127865	0.348334	0.255204	0.273832	0.409297	0.287925	0.221459	0.589463	0.256189	0.140422	0.0346359	0.300627	0.19791	0.642067	0.154532	0.366048	0.115806	0.200884	0.0961395	0.150954	0.0441877	0.235514	0.574355
AP003096.1	0.289396	0.218591	0.319742	0.161709	0.188103	0.165511	0.162416	0.552788	0.353636	0.226245	0.462478	0.213242	0.305561	0.0267454	0.0247343	0.345483	0.262558	0.272554	0.179088	0.491758	0.246597	0.477867	0.354107	0.328575	0.237276	0.434806	0.307368	0.310126	0.465783	0.243795	0.286316	0.677477	0.236601	0.286257	0.627242	0.145856	0.431713	0.223043	0.117468	0.339411	0.22357	0.162948	0.296421	0.232504	0.142657	0.241913	0.354067	0.15726	0.269134
AL078581.3	0.270796	0.0229588	0.282095	0.0339688	0.0691481	0.162248	0.151977	0.392404	0.18909	0.110893	0.183088	0	0.0472954	0.0393272	0.18185	0.273543	0.0965183	0.133591	0.158001	0.516497	0.342459	0.383275	0.260345	0.289888	0.0268383	0.306889	0.100436	0.25841	0.250574	0.089621	0.191367	0.484629	0.463873	0.245538	0.363336	0.183832	0.272059	0.240511	0.0863639	0.183871	0.075864	0.0958415	0.549571	0.0788956	0.12586	0.217382	0.28924	0.0256934	0.0395743
LINC01281	0	0	0.00789165	0	0	0	0	0.0470467	0	0.0232668	0	0	0.00992324	0	0	0.0163981	0	0.0320333	0	0	0	0	0	0	0	0	0.0070243	0	0	0.015043	0.0160606	0	0.0608293	0.0073596	0	0	0	0.009175	0.0724813	0	0	0.0201089	0	0	0	0	0.0485492	0	0
AC073569.1	0.107878	0	0.146842	0.0378902	0.0385654	0.030163	0.0726522	0.0937937	0	0.0309236	0.0291749	0.0499649	0.0527553	0	0.0811374	0.174355	0.0269151	0.0638626	0	0.230449	0.0898808	0.0712534	0.0725999	0.161677	0	0.0285264	0.0186718	0.101733	0.2795	0.0199934	0.0426918	0.210224	0.420407	0.0391261	0.34293	0.0683514	0.0505777	0.0731662	0	0	0	0	0.253661	0	0.0467965	0.0440868	0.290367	0.200616	0
AC011472.1	0.733453	1.2008	2.90166	1.68781	1.44664	1.13146	1.05037	0.586389	1.32895	0.507494	0.718195	1.08355	1.51512	0.651353	0.808451	1.3796	0.694118	1.32256	0.757518	1.01302	0.579487	0.890939	1.27656	0.789677	1.57917	1.4379	1.22571	1.01366	1.87847	1.0781	1.30116	1.02093	1.06144	0.802636	0.694352	1.28198	1.66009	0.857677	1.10102	0.652575	0.859703	0.814568	0.817712	1.20354	1.53598	0.930239	1.05895	1.10865	0.82793
AC105001.1	0.367186	0.184391	0.714012	0.372023	0.302922	0.49359	0.665777	0.368363	0.310634	0.242897	0.458324	0.0327052	0.535241	0.459422	0.398322	0.399443	0.105706	0.543427	0.346084	0.320542	0.32358	0.248746	0.403931	0.335121	0.235144	0.242741	0.452209	0.244165	0.914753	0.327174	0.754501	0.373499	0.232847	0.550627	0.38772	0.268442	0.347616	0.303315	0.331047	0.13425	0.184635	0.157447	0.290565	0.422428	0.689204	0.432864	0.549073	0.187594	0.375626
AC068888.2	0.161092	0.318682	0.0783128	0.0471507	0.0959817	0.112605	0.150681	0.194529	0.229659	0.0769627	0.0726107	0.0310883	0.196947	0.0727847	0.302903	0.488178	0.267946	0.132451	0.0974735	0.358464	0.27962	0.325116	0.451718	0.502977	0.260772	0.354984	0.371764	0.274292	0.255061	0.348318	0.212503	0.18686	0.160971	0.17041	0.0775896	0.170114	0.534982	0.182096	0.119878	0	0.140405	0.365843	0.236742	0.0365039	0.378519	0.246878	0.562075	0	0.109863
AP003086.2	0.032931	0.312702	0.0320181	0	0.0588629	0	0.0739268	0	0	0	0	0	0.0402606	0.0669553	0	0.133061	0.041081	0	0.149445	0.263803	0.10289	0.0725035	0.166216	0.0411283	0	0.0435403	0.0284991	0.0258793	0.0284404	0.0915487	0.0651611	0.0458383	0	0.0895783	0.142751	0	0.385988	0	0	0	0.0861065	0.0407929	0.0967918	0.0447737	0	0.100936	0.0492435	0.0437434	0.16844
FAM87B	0.206956	0.193009	0.323387	0.337489	0.264233	0.196331	0.323558	0.139237	0.415473	0.0953437	0.0799575	0.299546	0.506039	0.315587	0.111184	0.179191	0.16597	0.189609	0.281757	0.286182	0.0846759	0.292919	0.149227	0.221548	0.112812	0.185678	0.159914	0.191682	0.178735	0.089041	0.160878	0.0823065	0.088629	0.14074	0.17088	0.245865	0.190595	0.158746	0.305268	0.0702621	0.164275	0.0183118	0.123107	0.170839	0.617212	0.120826	0.154736	0.0294544	0.143663
AC009065.4	0.704859	0.888927	0.342659	0.696291	0.81369	0.800643	0.329653	0.574534	0.484494	0.989207	0.575847	0.119024	0.574495	0.338375	0.248504	0.385672	2.16162	0.420168	0.426496	0.784232	0.841143	0.436464	1.01295	0.641895	1.07988	1.06785	0.546455	0.438522	0.507283	0.299371	0.75547	1.20597	0.77036	0.865467	0.848736	0.837375	0.757324	0.497978	1.24575	0.997087	1.1327	0.782184	0.546709	0.718755	0.318503	0.315063	0.658758	0.838758	0.976435
PITRM1-AS1	0.23381	0.0547228	0.163292	0.167714	0.0941807	0.133511	0.125676	0.43902	0.0845063	0.117998	0.213745	0.0838885	0.108704	0.0669553	0.105265	0.232856	0.0780539	0.185201	0.0836889	0.426482	0.164624	0.329891	0.232702	0.156287	0.0502619	0.182869	0.128246	0.214798	0.395321	0.134271	0.182451	0.348371	0.202374	0.104508	0.304535	0.166921	0.239312	0.19357	0.0808698	0.0491927	0.0602746	0.0938237	0.280696	0.17014	0.196422	0.24561	0.270839	0.139979	0.0875887
AL359878.1	0.127558	0.0653798	0.109928	0.0916418	0.0880928	0.0729527	0.120399	0.109224	0.092107	0.0207756	0.105844	0.0503524	0.131139	0.0451899	0.0436089	0.169851	0.0433982	0.0486259	0.157874	0.18966	0.157002	0.274459	0.0780405	0.137586	0.0643599	0.172486	0.0702487	0.0865737	0.105156	0.0564157	0.0401547	0.298614	0.099942	0.0998884	0.205259	0.0918421	0.13592	0.147467	0.0582486	0.0433062	0.0341113	0.0466851	0.221545	0.0709488	0.0723112	0.100705	0.0823669	0.0885707	0.100833
AL138787.2	0.152862	0.336961	0.127392	0.153401	0.0390335	0.152646	0.0735342	1.13919	0.186794	0.125196	0.0885872	0.0505715	0.0800936	0.0887996	0.164245	0.22059	0	0.150822	0.0991005	0.204091	0.181944	0.216355	0.220444	0.163639	0.1818	0.346473	0.0944924	0.223096	0.245174	0.182125	0.34568	0.121586	0.163658	0.0594017	0.315539	0.0691812	0.281554	0.172794	0	0	0.0570995	0.0811526	0.235346	0.148453	0.165776	0.22311	0.293892	0.0290074	0.134036
AC005838.2	0.862544	0.107769	0.441385	0	0	0.126932	0.458603	0.263135	0.443794	0.130133	0.429709	0.420525	0.388509	0	0.597525	0.366861	0.0566322	0.492702	0.453236	1.6365	0.425516	1.29934	0.916545	0.226789	0.125979	0.72027	0.157149	0.820546	1.29381	0.462749	0.449139	1.01104	0.952622	0.246976	0.590367	0.143818	0.638524	0.615796	0.101348	0.184949	0.118702	0.33741	1.51223	0.246891	0.295394	0.649342	0.475192	0	0.371524
AC011465.1	0	0	0.0853164	0	0.156848	0	0.049247	0.381466	0.160842	0	0.118656	0	0.0536399	0	0.082498	0.0886394	0.0547329	0.0865779	0.199107	0.292892	0.137082	0.241494	0.295269	0.0547959	0.121754	0.406067	0.113909	0.172397	0.303133	0.0813146	0.173631	0.366427	0.328812	0.318258	0.126793	0.0694976	0.359981	0.148786	0	0.178746	0	0.163047	0.214929	0.119306	0.142744	0.0448261	0.196824	0.17484	0.134649
GAS1RR	0.708554	0.638555	0.586849	0.391737	0.328355	0.963058	0.636989	1.00774	0.62132	0.587703	1.25532	1.03315	0.272711	0.542459	0.900539	1.80924	0.523799	1.23313	0.842578	1.60296	2.02933	1.9789	1.44599	1.41752	0.464258	1.45295	0.405957	1.90507	1.48733	0.990974	0.473833	1.67118	1.18495	0.66626	1.33666	0.405294	0.915091	1.46469	0.362504	0.521204	0.446019	0.646094	1.19878	0.892004	0.512276	1.83326	0.90257	1.98697	0.808733
AL121672.1	0.329004	0.477294	0.130323	0.106997	0.0871231	0.374777	0.164129	0.388464	0.163793	0.0698595	0.296591	0.112876	0.11918	0.132134	0.160386	0.369268	0.197613	0.204385	0.210133	0.292842	0.469553	0.281695	0.348523	0.167404	0.270519	0.386665	0.179271	0.153216	0.31571	0.237127	0.217002	0.491879	0.347021	0.209926	0.2465	0.11581	0.514171	0.358128	0.136018	0.248217	0.127446	0.150944	0.250708	0.38105	0.145362	0.224092	0.12755	0.388468	0.46122
AP001627.1	0.639959	1.02254	0.981188	0.922153	0.601281	0.412927	0.442044	0.273449	0.611577	0.19991	0.0887556	0.123502	1.90584	1.78493	0.354826	0.11603	0.347994	0.396659	0.461693	0.635344	0.26489	0.225798	0.496941	0.399629	0.273218	0.206109	1.26387	0.206326	0.425146	0.364942	0.438333	0.6167	0.20906	0.245498	0.260814	0.597822	0.528918	0.259683	0.494549	1.11419	0.943932	1.22976	0.635033	1.22707	0.969854	0.662219	0.380332	0.381445	0.310548
AC022898.1	0.102582	0.3131	0	0.025736	0	0.08195	0.0164491	0.14865	0.0358154	0	0.535041	0	0.089582	0.0397277	0.0551107	0.0296067	0.0365629	0.0433771	0.0133009	0.0586976	0.0457871	0.080662	0.0246559	0.347747	0.122002	0.0581277	0.101459	0.0345497	0.0885938	0.203701	0.144987	0.203985	0.0439309	0.11959	0.0423504	0	0.0687074	0	0.0981487	0.159209	0.0574774	0.0544598	0.0717889	0.0398495	0.0476781	0.0598898	0	0.214129	0.164906
KIRREL3-AS1	0.0245578	0.029149	0	0.862552	0	0.240326	0.110259	0.533792	0	0.281584	0.0332076	0	0	0	0.230882	0.0992278	0	0.46037	0.512651	0.491818	0.179033	0.189239	0.16527	0.184024	0.238522	0.292226	0	0.192991	0.0636269	0.705467	0.242964	0.478564	0.294472	0.890687	0.354847	0.116699	0.0575688	0.111039	0.0548248	0.200098	0	0.0608413	0.481206	0.100168	0	0.225813	0.0734451	0.326209	0.0251222
AC010536.2	0.808954	0	0.248377	0.149543	0	0	0.09558	0.308483	0.156083	0	0.287865	0.0492997	0.312318	0	0.0800572	0	0.106227	0.378074	0.0772867	0.0568452	0.931184	0.984267	0.0716333	0.265873	0.236304	0.394053	0.552696	0.267675	0.514788	0.236727	0	1.00749	0.638168	0.270237	0.123042	0.0674414	1.0979	0	0	0.231277	0	0	0.750852	0.347327	0.554082	0.652498	0.445669	0.226223	0.174221
COL18A1-AS2	0	0	0	0	0	0.182235	0	0.151112	0.0637151	0.037366	0.035253	0	0	0	0	0.10534	0.0650449	0.0257224	0	0.0696148	0	0	0.0438624	0.0325599	0	0.172347	0	0.0409756	0	0.0966348	0	0.0362886	0	0	0	0	0.122229	0.0589394	0	0.141615	0.0340838	0.161472	0.127711	0	0	0.0532716	0	0.242411	0.0266696
AL390294.1	0.680165	0.509891	0	0	0	0.30028	0.160726	0.829989	0.437447	0.872244	0.871328	0.165804	0.0875318	0	0.403871	0.361614	1.51836	0.105961	0.227438	0.716928	0.372827	1.14283	0.301145	0.670636	0.298025	0.473312	0.154902	0.45012	0.556498	0.165866	0.708344	0.398634	0.804854	0.421969	0.620717	0.283523	0.839187	0.404659	0.159838	0.534756	0.56162	0.354756	1.19248	0.535391	0	0.438894	0.214124	0.190208	1.75781
TXNDC12-AS1	0	0	0.0715698	0	0	0	0.0413121	0.266668	0	0	0	0.0852343	0	0	0.0692055	0.148715	0	0.108942	0.100216	0.0982797	0.0383315	0.0810333	0.123847	0	0.102136	0	0	0.0289239	0.222504	0.0341064	0	0	0	0.0333723	0.0531816	0	0.0431398	0.0832086	0.0821671	0	0	0.182368	0.180298	0	0.0399147	0.0752069	0	0	0.150605
AC004492.1	1.26066	0.184165	1.03713	0.442784	0.173336	0.894768	0.849013	1.74247	0.947998	0.333574	0.944134	0.74109	0.616498	0.0788665	0.76583	1.95915	0.290335	1.05247	1.05618	2.58944	1.49472	1.81479	1.20734	1.69557	0.0807318	1.53858	0.654595	1.34126	2.54599	0.593093	0.230259	2.05173	1.33723	0.457228	2.24194	0.768033	1.56856	1.44695	0.389685	0.368734	0.228205	0.14415	2.60325	1.16025	1.09373	1.56541	1.16008	0.103051	0.277767
AL157394.1	0.646648	0.558214	0.525839	0.640078	0.231172	0.854717	0.950177	0.647412	0.775825	0.758309	0.731327	0.844056	0.229986	0.717144	0.884292	0.950122	0.674682	0.858422	0.586912	0.596503	0.771422	0.737741	0.929712	0.822296	0.636225	0.497441	0.681719	0.997876	0.751393	1.84127	1.09342	0.834639	0.881131	0.756903	0.764486	0.6332	1.08868	0.49174	0.931798	0.590758	0.737815	0.407796	0.645068	0.62343	1.00729	0.840855	0.773574	0.624702	0.902061
AC138932.5	0.332294	0.394418	0.0994095	0.134668	0.137068	0.107205	0.200837	1.00008	0.12494	0.183179	0.380207	0.147987	0.0312503	0.0173235	0.144188	1.34266	0.286983	0.504397	0.347996	0.443655	0.905115	0.562771	0.215027	0.415008	0.319199	1.08147	0.287572	0.341487	0.485659	0.331614	0.151734	0.533695	0.536379	0.695306	0.480146	0.404888	0.659127	0.288939	0.114129	0.277697	0.233925	0.189981	0.651124	0.31278	0.443528	0.522307	0.344005	0.746979	0.915199
AC007619.1	0.558868	0.414596	0.441492	0.429392	0.0624347	0	0.744921	0.455537	0.384146	0.200253	0.330625	0.444894	0.170815	0.0473454	0.065678	1.05851	0.130721	0.620335	0.380431	1.16588	1.09133	0.961287	0.587672	0.610735	0.0969304	0.508006	0.332512	0.960738	1.26698	0.194208	0.552921	0.875155	0.5759	0.285042	1.11036	0.331969	0.655055	0.31587	0.116969	0.284606	0.136997	0.432682	0.650212	0.712358	0.492443	0.927856	0.31339	0.603171	0.321589
AC044849.1	0.628333	0.433048	0.0197069	0.106786	0.181149	0.595061	0	0.26434	0.123841	0.203355	0.0822239	0.0469389	0.0743404	0.0686842	0.152447	0	0.455131	0.0599948	0	0.622415	0.147765	0.0223127	0.068203	0.329084	0.73121	0.133994	0.140328	0.0955712	0.280078	0.0187825	0.0401062	0.112853	0.151902	0.0367565	0.351448	0.513695	0.166301	0.618615	0.226249	0.357828	0.953963	0.200862	0.357448	0.468484	0.0439624	0.704085	0.272781	0.403856	0.269551
AC124283.3	0.218043	0.0575129	0.0942215	0.212734	0.0866098	0.13548	0.108774	0.210641	0.207235	0.0694479	0.0327604	0	0.148097	0	0.227772	0.391566	0	0.167326	0.043978	0.323463	0.30278	0.320041	0.122283	0.151288	0	0.320322	0.0628994	0.380783	0.334773	0.336757	0.191754	0.202337	0.254193	0.131804	0.420081	0.345382	0.454348	0.109544	0	0.0987016	0.0316739	0.120044	0.427252	0.296456	0.157643	0.173267	0.36228	0.321816	0.0247839
AL121672.2	0.381765	0.315227	0.387319	0.320646	0.474705	0.27846	0.353988	0.264577	0.385377	0.0951604	0.852903	0.499707	0.344978	0.258734	0.249682	0.469472	0.248476	0.26203	0.67793	0.3989	0.656897	0.49335	0.363041	0.497524	0.345461	0.59254	0.301656	0.286971	0.530395	0.307626	0.328436	0.71623	0.49758	0.541809	0.647565	0.368089	0.583656	0.337729	0.518781	0.112704	0.477409	0.431784	0.422817	0.315946	0.504021	0.305252	0.372308	0.198435	0.305639
AC073517.1	0.212804	0.221015	0	0.0467149	0	0	0	0.0385461	0.0975158	0.114377	0.107909	0	0.0325211	0	0	0.161222	0.0331837	0	0.0482863	0.0710302	0.0831107	0.117131	0.223771	0.0996657	0	0.0351703	0.092082	0.0418087	0.114865	0.0985996	0.157904	0.074053	0.0797415	0.144716	0.153745	0.126406	0.280608	0.0601378	0	0.144495	0	0.032951	0.104247	0.216999	0.0865433	0.0543547	0.198886	0	0
AL022328.1	1.11394	0.85764	1.22941	0.370103	0.430512	1.22059	0.642065	0.785277	0.882947	0.517808	1.1399	0.453186	0.883376	0.163233	0.905752	1.21647	1.50229	0.98025	0.519179	1.44705	1.50503	1.19312	1.77285	1.57922	1.42029	1.99029	0.833747	0.804424	2.23608	0.557975	1.01272	2.97537	1.30865	1.17383	2.43612	0.619953	1.51738	0.816767	1.04179	0.613271	1.02337	0.857761	1.26835	1.14613	0.587698	0.89202	1.80079	0.999784	1.04715
AL442067.1	0.258132	0.0765979	0.690183	0.453323	0.11535	0	0.14487	1.30919	0.315432	0.0924933	0.087263	1.2703	0.0788964	1.00593	0.728054	0.260751	0	0.38203	0.292858	0.34464	0.403255	0.710404	0.542871	0.644773	0	0.341294	0	0.304285	0.613062	0	0.383077	0.179653	0.0967268	0.234055	0.372987	0.613324	0.302559	0.364737	0	0	0.168738	0.319758	0.252903	0.263221	0.41991	0.923055	0.675498	0.685771	0
LINC01772	0.572087	0.489542	0.461366	0.43614	0.047562	0.402995	0.497782	0.591223	0.493149	0.197044	0.629665	0.241348	0.574716	0.144268	0.325212	0.886995	0.226825	0.581953	0.374334	0.888152	0.826745	0.96175	0.790903	0.9305	0.461502	1.17271	0.345414	0.65172	0.892397	0.558903	0.658137	0.956813	0.631482	0.538832	0.877899	0.309088	0.883668	0.887306	0.35147	0.367371	0.255109	0.313131	0.929817	0.542666	0.403993	0.539184	0.576946	0.642105	0.349327
AL162274.1	0.144171	0.0777839	0.280348	0.115085	0.2577	0.0549692	0.250092	0.189922	0.208205	0.0563552	0.141783	0	0.272401	0.0355306	0.123221	0.238309	0.114451	0.116383	0.118957	0.157489	0.286649	0.259705	0.0882042	0.245533	0.0909274	0.242605	0.170138	0.247197	0.316937	0.121454	0.155603	0.492574	0.216094	0.106955	0.359824	0.166085	0.21507	0.133338	0.160929	0.124591	0.017135	0.0487063	0.2825	0.178198	0.227419	0.107125	0.176389	0.0174097	0.0536307
AC105020.1	0.730965	0.92185	0.83761	0.641848	0.163321	0.885042	0.593376	0.775503	0.446612	0.589315	0.670718	0.309839	0.534599	0.159235	0.40497	1.13394	0.740893	0.611738	0.473885	1.07178	0.978784	1.02021	0.845501	1.03518	0.516171	1.2167	0.796384	0.75908	1.11039	0.798322	0.878153	1.56254	1.02715	0.650949	1.06564	0.547912	1.17806	0.745123	0.590094	0.655862	0.793527	0.662936	1.34279	0.709882	0.778563	0.946856	0.9369	0.927618	0.754442
AC022272.1	0.277816	0	0.288121	0.227683	0.0331057	0.3625	0.644458	1.20773	0.497912	0.0265457	0.125223	0.493251	0.20379	0.0502093	0.208952	0.710941	0	0.328929	0.268962	0.469833	0.578673	0.285442	0.186966	0.277576	0	0.465271	0.144256	0.654976	0.879749	0.0514888	0.0366479	0.670289	0.138804	0.167935	0.642286	0.322712	0.369048	0.376848	0.0620219	0.0503035	0.024214	0.114714	0.562522	0.176271	0.341458	0.473068	0.276955	0.147613	0.189468
AC027796.5	0.102792	0.244019	0.249855	0.0451299	0.0918682	0.0718526	0.115379	0.484098	0.251219	0	0.104248	0.178535	0.219924	0	0.0966405	0.155752	0.0320579	0.0760649	0.0699721	0.411722	0.160582	0.0848679	0	0.192568	0.0356565	0.441701	0.0444789	0.121171	0.24413	0.0238136	0.101698	0.0357702	0.154072	0.023301	0.222793	0.0814115	0.0903625	0.0871462	0.0573703	0.034898	0	0.0954992	0.176242	0.104818	0.111476	0.262553	0.345848	0	0
AC004461.2	0.286742	0.0850876	0.278792	0.0944188	0.0961012	0.100218	0.140811	0.0779083	0.131397	0.154117	0.121168	0.0207513	0.153371	0	0.0673956	0.217238	0	0.141457	0.211456	0.263201	0.261304	0.374842	0.180912	0.3805	0.124332	0.284341	0.139585	0.126754	0.201208	0.0996433	0.0354613	0.249456	0.322342	0.308746	0.28485	0.255488	0.231064	0.243098	0.0400092	0.0243374	0	0.111	0.298492	0.0730988	0.116612	0.1831	0.187592	0.309472	0.146666
EDRF1-AS1	0.144705	0.103055	0.161797	0.0762376	0.0258654	0.12138	0.0893329	0.587126	0.123778	0.0622203	0.146755	0.0418886	0.0619192	0.053939	0.12244	0.131555	0.0722068	0.10708	0.144471	0.434699	0.233593	0.310628	0.109557	0.289159	0.0702733	0.382647	0.0688763	0.272923	0.299932	0.0804561	0.20043	0.352487	0.195204	0.203371	0.480907	0.160449	0.18657	0.147215	0.137296	0.117906	0.0189183	0.125476	0.389876	0.157395	0.13339	0.273509	0.173107	0.230659	0.0962198
AC084026.2	0.51556	1.35693	1.30765	0.196828	0.440738	0.470064	0.201284	0.649641	0.90392	0.706811	0.788086	0.493151	0.712526	0.212686	0.463633	0.815152	1.11853	0.530795	0.467934	1.04747	0.420214	0.320788	0.86741	1.03583	0.279921	0.296373	1.31913	0.264235	0.329102	0.186948	1.28627	0.374418	1.00795	0.772345	0.388673	0.745638	0.604293	0.430754	0.975831	1.30895	0.20514	0.555343	0.461193	0.365722	0.948067	0.755759	0.670387	0.178653	0.848443
RBM5-AS1	0.404938	0.0492968	0.31295	0.182343	0.0556777	0.0870941	0.163162	0.331007	0.228381	0.0148817	0.266763	0	0.228492	0.0422214	0.11714	0.545395	0.0518107	0.215133	0.160205	0.623821	0.389289	0.514351	0.244566	0.194514	0.0144067	0.247106	0.161742	0.244789	0.520094	0.0673515	0.184905	0.491389	0.311257	0.188291	0.525102	0.180914	0.219061	0.293421	0.0811297	0.0141002	0.027149	0.115757	0.56967	0.367041	0.258985	0.212164	0.294999	0.0413763	0.0743517
AC008937.2	0.232486	0.027595	0.022604	0.0816568	0	0.097506	0.0260953	0.471645	0	0	0.125749	0.296117	0	0	0.0874292	0.140907	0	0.0688147	0.0211009	0.279359	0.290552	0.153558	0.117344	0.203249	0	0.0307385	0.0402394	0.200972	0.220861	0.17235	0.184009	0.226526	0.174233	0.168641	0.302336	0.0736517	0.136249	0.18396	0.025951	0	0.0303946	0.0863967	0.546662	0.158046	0	0.213775	0.0695296	0	0.0713488
AC026771.1	0.346768	0	0.37087	0.121796	0	0.0484789	0.0778458	0.200997	0.127123	0	0.0937815	0.32122	0.211975	0.0235016	0.326016	0.420343	0	0.0684278	0.0314734	0.416682	0.108344	0.190868	0.233369	0.216543	0.0481149	0.0458485	0.0900296	0.190759	0.479169	0.0964019	0.137231	0.675756	0.103952	0.094327	0.200424	0.274641	0.0812899	0	0	0	0.0453356	0.0859109	0.135897	0.330031	0.451276	0.248002	0.207416	0.506686	0
AC011978.2	0.294263	0.316013	0.238421	0.196867	0.313086	0.303642	0.385345	0.304578	0.205476	0.431801	0.473701	0.843711	0.291233	0.389366	0.276653	0.424641	0.349609	0.380201	0.311593	0.26192	0.269982	0.293085	0.412572	0.376262	0.369412	0.259377	0.284977	0.429466	0.332797	0.792085	0.360448	0.282818	0.304544	0.304933	0.344205	0.155371	0.566635	0.221755	0.367572	0.380582	0.329754	0.590167	0.356945	0.514396	0.311525	0.264854	0.324782	0.418799	0.508878
AC084026.1	0	0	0	0	0	0	0	0	0	0.0365709	0.0690059	0.0590897	0	0	0	0	0.159153	0	0.0463172	0.136267	0.0265738	0.0280887	0	0	0.0354037	0	0.0662452	0.0200519	0.0220363	0	0	0.0355166	0.229469	0.0231358	0.0737377	0	0	0.0865281	0	0	0	0.0316073	0.249988	0.104075	0	0.0521381	0.15262	0	0.756963
LINC00894	0.496158	0.208012	0.524447	0.199848	0.203409	0.264092	0.196708	0.864085	0.369896	0.12722	0.480106	0.18711	0.141909	0.0401047	0.252491	0.869039	0.21862	0.464834	0.309856	1.25802	0.611547	0.811769	1.14493	0.432058	0.258951	1.41733	0.218631	0.629584	1.15773	0.305814	0.225173	1.44461	0.54923	0.251767	1.18062	0.248754	0.891001	0.529979	0.14735	0.154538	0.0981925	0.262196	1.22196	0.473449	0.370235	0.690618	0.520714	0.250928	0.300346
AL117339.4	0.207825	0.0604606	0.198101	0.150284	0.0582712	0.125333	0.134932	0.215532	0.121999	0.0846884	0.231433	0.0566217	0.107113	0.034522	0.114934	0.333424	0.0737108	0.186958	0.146093	0.41349	0.220687	0.269155	0.198825	0.279914	0.0961207	0.363679	0.195725	0.161721	0.188283	0.141607	0.108854	0.306298	0.183237	0.0923727	0.153092	0.116187	0.360614	0.195769	0.125089	0.0774744	0.103887	0.0328111	0.293445	0.12743	0.0994335	0.191515	0.124918	0.135324	0.106301
AL731571.1	2.99058	0.462593	0.157241	1.21522	0.165864	1.00445	0.377935	1.06803	0.414688	1.34898	0.899848	0.104376	0.330615	0.0718729	0.787652	0.723094	0.701162	0.876306	0.700236	3.65301	2.03222	2.05468	0.954566	3.80785	0.912303	2.27498	0.392345	0.595882	0.897559	0.552784	0.299023	1.85626	1.51404	1.33899	2.27171	0.890307	1.10317	1.06391	0.310738	0.579663	0.384743	1.37607	2.36634	0.728142	0.20989	2.43514	1.06646	1.06708	0.832635
AC074029.3	0.184498	0.328487	0.358766	0.0810025	0.164892	0	0.258862	0.133676	0.225453	0	0.436595	0.320448	0.169172	0.0937803	0.173457	0.838665	0.287699	0.546107	0.293045	0.554241	0.144112	0.609308	0.310411	0.864089	0	0.54886	0.279419	0.217486	0.717026	0.128227	0.456337	0.256812	0.207405	0.418224	0.53318	0.146123	0	0.364971	0.102972	0.187913	0	0.228545	0.497092	0.438983	0.250106	0.376999	0.206918	0.49015	0.283108
AL162171.3	0.172074	0.0322492	0.0924574	0.0556669	0.0404706	0.164596	0.0559104	0.229664	0.171538	0.116824	0.153081	0.0996233	0.0608977	0.0398965	0.110689	0.201266	0.0395427	0.142971	0.0410996	0.133009	0.136766	0.119638	0.144754	0.197941	0.069114	0.143691	0.0783769	0.206399	0.105591	0.109102	0.125442	0.144972	0.135746	0.110859	0.143949	0.143456	0.153921	0.0870182	0.0859291	0.0860921	0.0473613	0.112187	0.133096	0.147762	0.11786	0.175806	0.128656	0.0601506	0.0741177
LINC02084	0.105043	0.389629	0.0255327	0.207532	0.04694	0.110139	0.16212	0.589833	0.0802252	0.28229	0.266327	0.425705	0.160528	0.151281	0.493783	0.477488	0.704337	0.401608	0.333687	0.455799	0.42392	0.260179	0.729013	0.295178	0.400811	0.746502	0.204538	0.278604	0.158757	0.365026	0.467662	0.420366	0.314892	0.452414	0.151781	0.166388	0.369365	0.311691	0.337103	0.249636	0.446324	0.178916	0.347338	0.178523	0.0427189	0.321962	0.255249	0.366271	0.255211
AC048341.1	0.648938	0.589486	0.315474	0.415737	0.118362	0.902601	0.484981	1.03152	0.71005	1.23144	1.62518	1.4204	0.273229	0.181757	0.933832	1.94984	1.08214	0.591275	0.27947	0.952617	0.76033	1.13899	1.38426	1.26326	0.450208	1.57155	0.712031	0.89246	1.03511	0.915835	0.782886	1.23741	1.21833	0.765532	1.02858	0.427426	0.875108	1.03483	0.698501	0.55079	0.590854	0.97202	0.922871	0.82829	0.380606	0.563221	0.953063	1.29301	0.706191
AC021739.5	0.174788	0.518664	0.283237	0.0511595	0.572782	0.570167	0.19619	0.12664	0.462772	0.125259	0.118176	0.101194	0.249306	0.157946	0.328656	0.235415	0.218045	0.344909	0.132201	0.233365	0.546108	0.320689	0.245061	0.145531	0.404204	0.346648	0.277318	0.183146	0.226429	0.0539903	0.403498	0.324394	0.218321	0.264141	0.126279	0.599874	0.580466	0.197578	0.650351	0	0.457027	0.18043	0.342494	0.356468	0.442293	0.178578	0.435616	0.348265	0.357611
AC005519.1	0.547421	0.299892	0.880251	0.221853	0.225806	0.51511	0.945312	0.610197	0.270148	0.150885	0.683295	0.195035	0.733615	0.249715	0.455278	1.02088	0.275787	0.74785	0.401303	1.20876	0.920966	0.845989	1.36381	0.617947	0.292138	1.39189	0.592184	0.628752	1.42741	0.497524	0.937376	1.28951	0.978307	0.524997	0.912686	0.416884	1.14754	0.642599	0.364282	0.0285924	0.110105	0.195609	0.928266	1.3025	1.17592	0.559293	0.787104	0.265692	0.387695
AL031005.1	0.119426	0.118128	0	0.0699108	0.0711566	0	0.0223417	0.0576859	0.0486455	0.114114	0.188406	0.0230474	0	0	0.112279	0.0804253	0.0496609	0.0196387	0.0361313	0.0531499	0.0414596	0.262938	0.0334883	0.049718	0.0276178	0.0263169	0.0172256	0.0312843	0.0343802	0.0368896	0.0393851	0.110823	0.0596683	0.108287	0.0287608	0.0315286	0.0233301	0	0.0222181	0	0	0	0.0390023	0.10825	0.151102	0.020336	0.0892922	0	0.101809
AC087286.2	0.414282	0.0517616	0.826794	0.497797	0.311795	0.213381	1.37056	0.789904	0.319734	0.0625031	0.265359	0.479701	0.773065	0.487658	0.163996	0.79292	0	0.774478	0.930134	0.407563	0.476879	0.768098	0.440219	0.326783	0.030254	0.317119	0.622705	0.976709	0.96038	0.363698	0.345156	0.424907	0.522911	0.415182	0.315061	0.518073	0.536698	0.246474	0.292067	0	0.0285065	0.189069	0.469978	0.859723	2.03359	0.378712	0.554288	0.173781	0.20075
AC008957.1	0.0744997	0.132642	0.579475	0.174445	0.0443884	0.208304	0.390237	0.0719705	0.182074	0	0.235061	0.0862639	0.349145	0.109397	0.0466943	0.376278	0.0464687	0.392028	0.101426	0.082889	0.0387946	0.0956809	0.0626714	0.263625	0.0861418	0.197002	0.225657	0.273218	0.171575	0.540788	0.22112	0.259249	0.167498	0.270203	0.233237	0.09834	0.0727682	0.280712	0.512818	0	0.0162332	0.0769047	0.194641	0.0844095	0.740609	0.0761153	0.259941	0.0329868	0.241338
AC022898.2	0.0219373	0.143212	0.0213291	0.0385256	0	0.13801	0.0123117	0.238416	0.0268069	0.0943263	0.148321	0	0.0670499	0.00743381	0.0206245	0.0221599	0.136832	0.0432889	0.0298661	0.16109	0.0571175	0.0845229	0.0369086	0.0547959	0.0152193	0.0580096	0.00949245	0.0344795	0.0568374	0.0508216	0	0.0763389	0.0657625	0.0795645	0.0792455	0.0521232	0.0514258	0.0495954	0.0489746	0	0.0143401	0.135873	0.0752251	0.0596528	0.0237906	0.0672391	0.032804	0	0.0561038
ZRANB2-AS1	0.208348	0.0353285	0.303857	0.0261352	0.212808	0.166442	0.150338	0.237216	0.381895	0.0639897	0.301856	0.0861598	0.272915	0.110946	0.167897	0.420923	0.0742602	0.205567	0.162086	0.218563	0.201488	0.360418	0.225345	0.111518	0.206491	0.354176	0.180307	0.233904	0.359872	0.179279	0.323919	0.372869	0.133837	0.148433	0.344058	0.282877	0.279093	0.235514	0.132895	0.161679	0.155651	0.221218	0.262449	0.222572	0.371202	0.319299	0.222538	0.434901	0.22836
AC093567.1	0	0	0.11168	0.0864519	0	0	0.036837	0.190225	0.0802069	0.0235188	0	0.0190003	0.0401229	0.0667263	0	0.0994541	0	0.0161902	0.08936	0.0219084	0	0.0361278	0	0.0204938	0.0455363	0	0.0142008	0.0515816	0.0708577	0.0760296	0	0	0.0737859	0.0595146	0	0.0519845	0.0577001	0.0556463	0.0183166	0	0.021453	0	0.0321536	0.0446205	0.142364	0.10059	0.0245375	0.0653907	0
TGFB3-AS1	0.248118	0	0.168868	0.305016	0	0	0.02785	0.611222	0.121278	0.0355621	0.234858	0	0	0	0	0.250636	0.0619048	0.0489613	0.090079	0.132508	0.129204	0.327766	0.208725	0.0929641	0	0.229638	0.0429451	0.15599	0.299997	0.0459848	0.245478	0.0345368	0.520657	0.337463	0.179259	0.117906	0.348986	0.308517	0.027696	0	0	0.0307354	0.170164	0.168673	0.026908	0.278849	0.14841	0	0.126911
AC004837.2	0.255925	0	0.210548	0.172864	0	0.2477	0.265166	0.656128	0.0721697	0.0564323	0	0	0.0481365	0	0	0.397726	0	0.0582713	0.178679	0.210273	0.102515	0.151702	0.0662437	0.196695	0.0546311	0.130144	0.102222	0.0773547	0.374043	0.127701	0.0779081	0.164416	0.472122	0.160653	0.42669	0.155918	0.230748	0.111267	0.0439499	0	0.0772132	0.048773	0.212165	0.240896	0.170798	0.221248	0.235507	0.130751	0.0805561
AC006942.1	0.304422	0.689823	0.21526	0.34021	0.692545	0.502968	0.341698	0.802056	0.946904	0.832974	0.336802	0.512717	0.30451	0.412633	0.156111	0.111822	2.52024	0.136527	0.301418	0.332545	1.03761	0.213258	0.884672	0.311072	0.998383	0.365906	0.455053	0.195737	0.83653	0.0256454	0.328562	0.693392	0.829619	0.225841	0.559839	0.175348	0.875821	0.688231	0.926751	0.789233	1.70052	0.308536	0.379597	0.903051	0.150064	0.339299	0.165534	0.257329	0.736082
AC025034.1	1.08499	0.309481	0.269861	0.177249	0.015034	0.376271	0.226576	0.438764	0.205557	0.530418	0.796129	0.311646	0.123394	0.0399019	0.253039	1.07051	0.230832	0.431523	0.381691	1.33631	0.683247	0.879598	0.764145	1.32356	0.245074	0.867397	0.225644	0.7469	0.951564	0.296173	0.64906	0.725858	0.92029	0.510961	1.43407	0.333068	0.699944	0.836657	0.272266	0.205595	0.175937	0.458426	1.23606	0.571774	0.209791	0.687455	0.943283	1.51944	0.412997
AC022150.4	1.03081	0.215916	0.555156	0.638918	0.261928	0.430914	0.992548	1.83054	0.975592	0.231753	1.03858	1.31645	0.475678	0.249993	0.532066	1.89878	0.113463	1.20151	1.18324	1.4842	1.55244	1.56863	1.02017	1.19273	0.224356	1.50988	0.695295	2.53347	1.87212	0.786651	0.649895	2.05377	1.2118	1.06753	1.67199	0.856421	1.36813	0.793944	0.186131	0.178411	0.151941	0.338003	2.29213	0.721363	1.10145	0.841496	1.19384	0.778596	0.320485
AC112907.3	0.341783	0.0711722	0.151579	0.273788	0.139333	0.276633	0.255756	0.443136	0.329725	0.0945359	0.283787	0.104146	0.454509	0.0772125	0.180396	0.230167	0.104722	0.260311	0.190479	0.368262	0.437139	0.343244	0.302651	0.351972	0.249596	0.158559	0.181622	0.339278	0.652493	0.116686	0.130512	0.642672	0.0898754	0.206602	0.459201	0.341928	0.562255	0.298233	0.127171	0.0488573	0.0783928	0.445663	0.223239	0.154898	0.156066	0.729021	0.349691	0.191159	0.208556
LINC00310	0.100912	0.416618	0.742253	1.24823	0.250957	0.141076	0.438298	0.158944	0.241262	0.0628842	0.100858	0.294656	0.429119	0.550102	0.115497	0.106367	0.103993	0.320338	0.430072	0.111299	0.141651	0.120747	0.081199	0.164388	0.456578	0.127621	0.368307	0.231012	0.215982	0.178892	0.217038	0.152678	0.138101	0.0437605	0.133132	0.208493	0.395979	0.173584	0.156719	0.059582	0.183554	0.119568	0.128957	0.322125	0.666137	0.0941347	0.0721688	0.128216	0.044883
AL031728.1	0.243814	0.16537	0.124172	0.112142	0.051882	0.0162313	0.0781913	0.134593	0.156062	0.116484	0.259043	0.0403307	0.0425831	0.0354088	0.130985	0.152464	0.152078	0.171829	0.13699	0.162762	0.139054	0.230057	0.15627	0.210254	0.209423	0.268636	0.145691	0.118613	0.230621	0.129106	0.160813	0.250493	0.113115	0.242128	0.0587165	0.0643673	0.272169	0.0984305	0.194397	0.0630671	0.0910735	0.0791011	0.301438	0.22889	0.11332	0.189792	0.173614	0.254467	0.148463
AL050343.1	0.537976	0.338058	0.299991	0.347344	0.0707067	0.35393	0.452888	0.401249	0.28036	0.226784	0.331638	0.412231	0.232135	0.091151	0.297519	0.895068	0.207257	0.343456	0.244139	0.507013	0.502609	0.557388	0.545736	0.494037	0.186614	0.439329	0.321794	0.752293	0.867737	0.256595	0.407015	0.660737	0.438754	0.222378	0.377242	0.325825	0.463652	0.277232	0.203114	0.0644626	0.134462	0.196003	0.767363	0.46253	0.360351	0.476896	0.473214	0.304761	0.178052
LINC01419	0	0	0	0	0	0	0.01062	0	0	0	0	0	0	0	0	0	0	0	0	0	0	0	0	0	0	0	0	0	0	0	0	0	0	0	0	0	0	0.0213902	0	0	0	0	0	0	0	0	0	0	0
AC078846.1	0.595302	0.443734	0.312116	0.371081	0.26148	0.423223	0.25542	0.603552	0.397241	0.329061	0.662117	0.242315	0.260816	0.155599	0.309446	0.632127	0.524657	0.404935	0.411225	0.762254	0.600944	0.753743	0.687085	0.57601	0.304462	0.693068	0.427269	0.442279	0.610631	0.318187	0.446248	0.828629	0.386757	0.469771	0.616511	0.347576	0.662037	0.50297	0.322045	0.311782	0.313438	0.36997	0.60912	0.44751	0.273221	0.543862	0.410154	0.615335	0.486356
AP001363.1	0.490598	0.064702	0.582996	0.287191	0.097436	0.381037	0.122371	0.315962	0.466278	0	0.294843	0	1.13294	0.0369438	0.307492	0.99115	0.204005	0.484049	0.395801	1.16447	0.454171	1.08014	0.917124	0.340399	0.529446	0.504507	0.330222	0.856762	1.4594	0.353595	0.323584	0.758763	0.653639	0.494264	0.945183	1.03615	0.511141	0.862659	0	0.148052	0.142532	0.337623	0.801098	0.592912	1.12321	0.724009	0.407565	0.144817	0.278819
AP001619.1	0.450721	0.22928	0	0.169616	0	0	0.10841	0.606477	0.118023	0.276859	0.348271	0	0.432959	0.0218191	0.242142	0.195126	0	0.127058	0.175321	0.300885	0.234706	0.212644	0.162497	0.201041	0.0446704	0.510795	0.139308	0.151802	0.222433	0.0895007	0.0637034	0.31369	0.144766	0.20434	0.279114	0.305976	0.301882	0.0363921	0	0.349761	0.0420901	0	0.536216	0.306404	0.139657	0.230247	0	0.427648	0.23054
AL133230.1	0.160003	0.0148954	0.0732081	0.0330579	0.0168235	0.00877207	0.0457792	0.0636469	0.0690073	0.00899325	0.0933317	0.0217963	0.0728764	0.00850504	0.0176974	0.126766	0.0234825	0.0278589	0.0711873	0.192681	0.147034	0.117425	0.126682	0.0744469	0.0174124	0.132738	0.0217207	0.0419135	0.132765	0.0319798	0.0186235	0.152844	0.216312	0.0967193	0.172264	0.0596343	0.0551591	0.198598	0.021012	0.0298235	0.00410165	0.0272042	0.178278	0.187685	0.0408284	0.0673124	0.173582	0.0291718	0.0353037
AP005131.6	0.163882	0.0891552	0.0464737	0.0899387	0.0366165	0.105009	0.0459872	0.395795	0.104302	0.0636152	0.369341	0.0790667	0.108527	0.0393366	0.0770373	0.20693	0.0383325	0.0673726	0.117754	0.300855	0.224014	0.251819	0.126374	0.140714	0.0378983	0.0812547	0.0295471	0.15562	0.0943559	0.142373	0.195916	0.114057	0.122819	0.201223	0.143067	0.0865299	0.156071	0.208406	0.0838436	0.0231826	0.0446365	0.0930447	0.137147	0.0835563	0.114782	0.174412	0.0765816	0.0952392	0.0698535
LINC01473	0.56571	0.153143	0.23159	0.191724	0.283841	0.180375	0.24508	0.604031	0.351707	0.142248	0.322091	0.425202	0.242674	0.174884	0.335909	0.46117	0.210477	0.39169	0.17115	0.927557	0.506479	0.338691	0.33396	0.607365	0.17902	0.459276	0.231904	0.436771	0.368568	0.266712	0.314211	0.483515	0.490905	0.215976	0.674013	0.18865	0.418783	0.38144	0.34343	0.18869	0.272483	0.381119	0.76817	0.337347	0.204501	0.436018	0.356184	0.500968	0.274127
AL512785.1	0.389695	0.528629	0	0	0	0.272401	0.124975	0	0.2381	0.558538	1.12919	0.902461	0	0	0.157017	0.168706	0.590311	0.302102	0.151584	1.30073	0.492824	0.428991	0.327823	0.312877	0.154489	0.699256	0	0.174998	0.408672	0.748032	0	0.774907	0.208608	0.403824	0.643529	0.220457	0.16313	1.22713	0.217497	1.20962	0.0727825	0.172403	0.218171	0	0	0.625657	0.0832473	0.554619	0.227801
OTUD6B-AS1	4.47125	3.17806	4.50563	4.4119	3.88265	3.98089	5.07789	4.07422	5.95836	3.23	5.84535	8.16943	3.59256	4.67126	6.47551	7.17046	4.02129	5.72299	5.15589	6.18713	6.30284	6.6015	7.66373	6.1645	2.85442	5.1423	4.86433	7.25343	6.76543	7.09945	5.43066	5.25035	3.69014	3.88048	5.96587	3.35726	6.22046	5.24376	2.91119	3.88321	2.59874	9.5763	6.93352	4.38927	4.44902	6.1929	4.11838	4.95632	4.59607
AF111169.3	0.31678	0.286479	0.219998	0.264914	0.0269634	0.463954	0.287842	0.415321	0.202766	0.194585	0.734327	0.0174668	0.16598	0.0920109	0.255277	0.27428	0.150544	0.327435	0.191678	0.402803	0.424178	0.464965	0.583729	0.678228	0.481401	0.498615	0.261092	0.379346	0.625331	0.139786	0.238788	0.461939	0.339152	0.629176	0.479527	0.358415	0.459706	0.0682066	0.0505147	0.0614557	0.197215	0.242919	0.591167	0.410191	0.310824	0.385297	0.631597	0.280526	0.200609
AC145423.3	0.647127	0.621804	0.119845	0.649407	0.330489	0.646212	0.345889	0.937736	0.263592	0.397504	0.333356	0.142726	0.52744	0.125308	0.4056	0.68482	0.653514	0.243234	0.223751	1.52228	0.866523	0.474921	0.985073	0.731238	0.684117	1.10007	0.586702	0.508553	0.904855	0.142779	0.548777	1.58706	0.600452	0.391178	0.801483	0.536932	1.04746	0.627004	0.275181	0.460325	0.48345	0.877965	0.996313	0.586564	0.133676	0.598193	0.691202	0.204667	0.756572
AC074032.1	0.734359	1.91152	0.826737	0.814521	0.713891	1.18875	0.636287	1.06414	1.03906	1.01561	1.14981	0.35803	0.551286	1.09144	1.1628	0.754824	2.33044	0.813538	0.853613	1.23848	1.07342	1.16298	1.6257	1.0137	1.28708	1.14129	0.992313	0.880846	1.30182	0.787958	1.58055	1.16566	0.714497	0.700908	1.15419	0.938746	0.966455	1.89324	1.56754	2.25697	1.29696	2.20238	0.95931	1.12107	0.670652	1.68485	0.78988	1.54022	0.896214
AL359076.1	5.82487	5.1244	6.19641	5.77663	2.6948	5.98772	4.26901	6.8022	7.62032	3.68322	5.74523	7.33979	5.48762	4.20315	5.99171	6.16086	4.65908	6.76132	4.50931	8.0057	4.92451	7.61925	5.64948	6.54733	4.5165	4.48497	4.24032	8.83199	9.61725	6.76305	7.79684	4.29243	7.65224	4.84661	7.47595	6.89284	5.58239	4.57033	3.5952	5.49063	2.46377	2.8862	6.6804	5.91642	6.46561	8.68174	7.68551	4.09626	3.5402
SLC16A1-AS1	0.384425	0.236264	0.231942	0.261507	0.152095	0.25491	0.301878	0.396328	0.163395	0.172047	0.217794	0.121399	0.182051	0.183303	0.299993	0.276279	0.253999	0.454253	0.300644	0.659323	0.262691	0.393081	0.391136	0.324506	0.442742	0.393762	0.259049	0.260312	0.342501	0.270345	0.348764	0.308793	0.321126	0.293459	0.461065	0.22865	0.274271	0.139125	0.293424	0.181583	0.212557	0.214573	0.394501	0.192128	0.253767	0.617862	0.408985	0.260368	0.349738
AP002490.1	0.387564	0.225976	0.201631	0.232846	0.157997	0.394485	0.33199	0.36948	0.278341	0.0974534	0.445922	0.0669209	0.2286	0.0806427	0.198167	0.446443	0.072098	0.261636	0.268449	0.50837	0.520478	0.580088	0.440427	0.369397	0.1651	0.561869	0.214776	0.267169	0.710533	0.129166	0.248899	0.719292	0.468804	0.314423	0.574746	0.161554	0.621629	0.503429	0.170769	0.189289	0.0888933	0.273736	0.619531	0.295826	0.339195	0.31608	0.34061	0.365789	0.250403
AL133243.3	0.33534	0.176272	0.22823	0.168261	0.0685036	0.207617	0.182824	0.485933	0.199035	0.199119	0.181382	0.321728	0.146421	0.123375	0.387334	0.17421	0.167333	0.255238	0.139137	0.486098	0.134709	0.274229	0.233738	0.329067	0.17947	0.20902	0.244604	0.406591	0.45924	0.261918	0.208542	0.260061	0.380564	0.217187	0.318417	0.273178	0.241448	0.281591	0.16577	0.169146	0.131525	0.296713	0.384869	0.234481	0.192226	0.391556	0.272216	0.16545	0.259736
SH3BP5-AS1	2.5152	2.22567	3.26063	2.00578	1.38644	2.01082	2.49071	3.2737	2.57968	1.15848	2.87499	1.05799	2.36918	0.683895	1.60478	4.08239	1.21499	2.5485	1.86364	4.08538	3.11883	3.65861	3.18013	2.92811	2.02707	5.06461	2.62203	2.80907	4.55688	2.25865	2.69208	5.08383	2.73906	2.50365	3.43121	2.10735	3.2276	2.58778	2.18553	1.1931	1.17158	1.25933	3.74802	2.68253	3.19047	2.48768	2.99913	2.45075	2.42408
AC027097.2	0.623226	0.563213	0.502661	0.733806	0.405088	0.752472	0.5803	0.800478	0.415402	0.558283	0.641633	0.73804	0.389629	0.787164	0.865579	0.472162	0.600769	0.845498	0.6685	1.23868	0.774459	0.787423	0.917485	0.778361	0.697689	1.07683	0.576124	0.606648	0.837942	1.8704	0.630607	1.0548	0.743064	0.699948	0.818662	0.41507	1.00442	0.632439	0.466416	0.403938	0.601834	0.605329	0.957533	0.828093	0.652837	0.77422	0.921353	0.432741	0.818674
AC007496.1	0.116841	0	0.0378671	0.0683972	0	0.108897	0.0437159	0.169311	0	0	0.0263324	0.0450969	0	0	0	0.039342	0.0242928	0.038427	0.035349	0.0779987	0	0.0857484	0.0982899	0	0	0.0514943	0.0168526	0.0153035	0.100907	0.0902273	0.0385324	0.054212	0.0583764	0.0706283	0.112552	0.030846	0.13695	0	0	0	0.0254591	0	0.152632	0	0.0211186	0.0397915	0	0	0
AC138956.2	1.14473	0.64702	0.794994	0.382921	0.097436	0.571555	0.734228	1.22435	0.266445	0.312515	1.21623	0.378711	0.499827	0.129303	0.307492	1.32153	0.272006	0.564724	0.51949	1.71031	1.44767	1.62021	1.78839	1.19139	0.0756351	2.19821	0.660444	0.556895	1.34171	0.303082	0.701099	2.42804	1.38898	1.33451	1.26024	0.4749	1.37369	0.677803	0.304236	0.222079	0.178165	0.168812	1.38857	0.667027	0.709393	0.640469	0.855886	0.470656	0.195173
AC133552.5	2.12899	3.03881	2.46299	1.94042	2.98658	2.52426	0.937722	1.91352	2.00881	2.24028	1.82207	1.65385	1.71326	1.3333	1.57086	0.816678	5.95052	0.904042	1.22298	1.47521	2.32954	1.27567	1.63227	2.65893	3.29055	2.49419	1.23608	1.0801	1.37318	1.27363	3.94603	2.77588	2.14085	1.41726	1.86913	2.21976	2.43223	2.58936	4.24153	4.31847	2.36059	3.20477	1.26736	2.1618	0.906003	1.92735	1.20896	1.89727	4.82451
AL049552.1	0.997633	0.0592074	0.727482	0.438003	0.178323	0.278943	0.923829	2.31304	0.396204	0.35747	1.41647	0.404309	0.609841	0.185935	0.422069	2.82171	0.248907	0.59059	0.4301	2.09785	1.45461	1.59244	1.09101	1.80665	0.34606	2.04451	0.496437	1.50921	2.15398	0.624023	0.59221	2.53429	1.71963	0.972424	1.65776	0.908648	1.8417	1.43784	0.38976	0.270959	0.130428	0.556113	1.90598	0.983392	0.730293	1.09571	0.671317	0.430687	0.484768
AC103739.1	0.242884	0.180183	0.118075	0.159954	0.108536	0.0848892	0.170391	0.395952	0.1855	0	0.205271	0	0.556769	0.0205763	0.228349	0.122674	0.0378743	0.149776	0.137779	0.608028	0.347814	0.467908	0.255402	0.189589	0.126378	0.361275	0.23647	0.214733	0.445746	0	0.0600747	0.507122	0.273039	0.0550573	0.438692	0.192365	0.391444	0.205915	0.0677792	0	0.0793851	0.0752174	0.178473	0.165115	0.0658508	0.0620378	0.181599	0	0.0931749
AC004584.1	0.0262129	0	0.0509723	0	0.0468545	0.0732923	0.0294226	0.455813	0	0.0375701	0.0708913	0	0	0.0177653	0.0492884	0.0529576	0.0327002	0	0.0237913	0.209986	0	0.0577123	0.176408	0	0	0.0346578	0.0453701	0.102999	0.158468	0.0242907	0	0.218922	0.0392898	0.0950716	0.189381	0	0.0614487	0.118523	0.0292599	0	0	0.0649418	0.231137	0.0356395	0.142137	0.214251	0.117592	0.139278	0.0804461
EBLN3P	13.847	6.2102	9.15095	7.76934	7.88001	9.46508	11.4713	11.9048	11.0834	5.32592	15.0412	13.7717	7.45495	6.1952	12.025	16.7231	5.06201	12.3196	11.3933	15.02	16.629	16.9172	17.0414	12.7611	4.39517	16.4033	9.99132	16.103	17.2537	13.0106	10.9017	16.8797	11.532	10.7158	17.2594	8.78335	15.5277	12.3102	6.68019	6.88207	3.76111	8.17495	16.5938	10.2011	9.40539	14.5056	10.8278	10.4145	7.71393
LINC02188	6.48347	1.5321	0.00359596	0.753442	0.0264437	5.80656	0.96312	6.28123	1.44172	5.07831	3.41082	3.84571	0.171824	0.00250659	2.78869	2.12206	2.46378	5.2365	3.82344	6.13297	4.24091	8.27726	3.19841	5.63996	1.7448	7.6578	0.780981	3.75231	3.79146	5.48367	1.76371	10.878	3.36496	4.69494	10.063	3.26901	4.72954	1.2375	0.780271	1.60221	1.88578	6.23538	8.11681	2.79085	0.00401096	7.79925	5.35912	4.77037	3.01924
PTPRJ-AS1	0	0	0	0	0	0.133679	0	0	0	0	0	0	0	0.0324025	0	0.193181	0	0	0	0	0	0.157894	0.0804388	0.0597111	0.0663378	0	0.0827514	0.0375723	0	0.0443043	0	0	0.143323	0.173403	0.138166	0	0	0	0.0533677	0	0	0	0	0	0	0	0	0	0.0978182
AC253536.3	1.5474	0.0918351	0.852553	0.498209	0.276593	0.973487	0.665805	1.53224	0.693329	0.184821	1.6042	0.0298626	0.504485	0.0524363	0.290961	2.18835	0.0321728	0.91605	1.07675	2.23815	1.98761	2.86746	0.824425	2.06142	0	2.59151	0.424064	1.17551	2.4946	0.0716968	0.40825	4.05652	1.73952	1.49661	2.23592	0.939587	1.84396	1.10781	0.0863639	0	0	0.287524	1.76873	1.12207	1.17469	1.26477	0.617044	0.30832	0.18468
AL161457.2	0.165206	0.0255772	0.153642	0.151372	0.115552	0.150627	0.23381	0.218579	0.201878	0.04118	0.184544	0.145549	0.219539	0.0511146	0.128307	0.326508	0.0492829	0.240957	0.159723	0.201391	0.198239	0.280705	0.175231	0.219785	0.0597984	0.213681	0.167836	0.135474	0.279151	0.123139	0.213193	0.309943	0.193792	0.104206	0.212766	0.170665	0.164172	0.174568	0.0761692	0.0926667	0.0516489	0.0622838	0.299087	0.170904	0.214216	0.16145	0.150373	0.0858711	0.0955235
AC004494.1	0.0974001	0.0346829	0.0568199	0.0171051	0.0174099	0.0408502	0.0437307	0.00705701	0.0297553	0.00698004	0.039512	0.0169171	0.0238158	0	0.0366285	0.108227	0.0121505	0.10571	0.0795621	0.227573	0.0456476	0.192999	0.131098	0.0790693	0.0135145	0.135218	0.0463604	0.095679	0.134589	0.0361031	0.0385454	0.176249	0.124092	0.158967	0.0703689	0.00771411	0.159829	0.05505	0.054361	0.026454	0.00636693	0.0904899	0.219482	0.0132427	0.0633772	0.0248781	0.0509766	0.032345	0.0149458
AC093726.2	0.847768	1.03142	0.906691	0.707191	0.492489	0.800009	0.666104	1.47418	0.69927	0.941689	1.08905	1.66878	0.544141	0.50274	1.27526	1.45583	1.24266	1.27559	1.19265	2.12228	0.971216	1.1899	1.21239	1.32349	1.20571	1.54123	0.880407	1.06597	1.31789	1.78724	1.50974	1.85858	1.52484	0.845563	1.2556	0.134287	1.66441	1.0781	0.591446	0.633202	1.71795	0.892638	1.22513	1.00856	1.19521	1.01773	0.855706	1.4358	1.19247
AC080188.1	0.0782112	0	0	0.091568	0	0	0.0292627	0.075556	0.0637151	0.149464	0	0	0.127492	0.106012	0.0980411	0	0.357747	0.0771672	0	0.174037	0.054303	0.143496	0.0877249	0	0.10852	0	0	0.102439	0.0450306	0	0.103172	0.0725773	0.117229	0.165471	0.0376703	0.165183	0.122229	0.0589394	0.0873026	0.212423	0.136335	0.0968832	0.102169	0	0.0282729	0.266358	0.0389845	0	0.0533393
TMEM26-AS1	1.80094	0.573996	0.0324262	0.146424	0	0.139875	0.112304	0.241639	0.366786	0.119502	1.51077	0.173777	0.101934	0.0565073	0.31355	0.673783	0.332837	0.164528	0.211889	0.667915	0.27787	0.826061	0.168334	0.541482	0.046275	0.639382	0.173174	0.17036	0.748875	0.200884	0.131983	1.62479	0.474892	0.27216	0.795137	0.0528278	0.840451	1.84727	0.204751	0.588778	0.043602	0.227221	0.833217	0.453444	0.0180842	0.783703	0.39897	0.110752	0.477643
ISM1-AS1	0.264863	0.0261984	0.0643799	0.0775238	0	0	0.0743237	0.799596	0.0539428	0.031635	0.179077	0.0255572	0.107938	0.0149588	0.041502	0.401325	0.165206	0.087109	0.180296	0.442032	0.229872	0.437356	0.111405	0.441057	0.0306253	0.32101	0.0191014	0.104073	0.209682	0.143174	0.0873479	0.399398	0.0661659	0.0600394	0.47839	0.0699239	0.129353	0.149699	0.0985502	0.149869	0	0.0820238	0.345996	0.120037	0.239366	0.157854	0.198032	0	0.0903168
AC007285.1	0.105704	0.0358475	0.190865	0.106077	0	0	0.101698	0.284465	0.0922632	0.086573	0.163355	0.209821	0.147693	0.0614049	0.0851815	0.274568	0.0376756	0.104293	0.0959393	0.141129	0.0629072	0.132987	0.101625	0.113157	0.0209524	0.159724	0.0261366	0.11867	0.299952	0.153926	0.209158	0.0420385	0.0905355	0.109537	0.0436391	0.0478388	0.176995	0.204835	0.202271	0.0410134	0	0.0935284	0.118358	0.102655	0.114634	0.123425	0.135484	0.100293	0.123581
LINC00106	1.19114	0.779047	2.4344	1.23802	1.21663	1.5293	2.23741	2.64191	1.12879	0.975555	1.11762	0.0281475	1.24822	0.329498	0.731333	1.47333	2.48665	1.41508	0.706024	3.73239	1.4937	2.51546	2.04494	1.51799	1.45035	2.89264	1.5778	1.83393	2.07841	0.135158	1.82781	3.9589	2.07685	1.82944	3.86375	1.46321	2.02298	1.75863	0.678365	0.462163	0.286028	0.572135	3.4772	2.28051	1.08086	4.14762	2.03562	0.290613	2.33756
AC091185.1	0.65413	0.452914	0.874493	0.382921	0.341026	0.457244	1.25431	1.6588	0.666112	0.35158	1.06881	0.378711	0.599792	0.166247	0.40999	2.75319	0.238005	0.564724	0.989504	1.52836	1.33413	1.98025	1.19226	1.15736	0.415993	3.02704	0.801968	1.13521	1.12986	0.732448	0.431446	1.97278	1.18472	1.13681	1.33901	0.733937	1.18201	0.955087	0.33466	0.629223	0.320698	0.57396	3.49813	1.07465	1.30055	0.974627	0.937399	0.434452	0.501874
NAV2-AS3	0.072195	0	0.0233978	0	0	0.0336434	0.0270117	0.139488	0.029407	0	0.0650825	0	0	0	0	0.0972366	0.0600415	0	0	0.12852	0.0501259	0.264917	0.0809768	0.0601105	0.0333907	0.0954538	0	0.113471	0.0623501	0.0446007	0.0952355	0.0669944	0.0721408	0	0.0347726	0	0.0564136	0.0544056	0	0	0	0.119241	0.0235775	0	0	0.0737606	0.0719713	0	0.0246181
AC004771.5	0.504477	0.0630307	0.38723	0.279772	0.284758	0.371194	0.357631	0.6156	0.421789	0.152222	0.179517	0.122976	0.324611	0.0179948	0.1997	0.643699	0.0993675	0.288167	0.216888	0.85079	0.608354	0.701492	0.536061	0.331606	0.110522	0.491476	0.367648	0.333853	0.664991	0.0738133	0.0525377	0.628289	0.27858	0.337048	0.230192	0.252346	0.404575	0.420188	0.0889133	0.468741	0.0347127	0.0328903	0.390203	0.324899	0.0287945	0.569671	0.277926	0.42323	0.516072
AP006621.2	2.38159	3.72902	1.67509	0.800898	1.26804	1.27513	1.19441	1.02799	1.36225	1.16203	0.822239	0.410715	0.929255	0.446447	0.476397	2.66168	1.26425	0.499957	1.47171	2.70615	3.74691	2.51018	1.96084	2.08842	3.72636	5.29276	1.44713	1.47339	1.6192	0.234782	0.90239	4.5141	4.0254	1.24053	3.29483	1.12371	3.20723	2.11933	0.339373	3.1654	1.45744	1.88308	4.21987	1.44679	0.714388	1.70844	1.74277	1.54812	2.07347
LINC01359	0.34264	0.189529	0.48839	0.192788	0.124869	0.218581	0.328587	0.626664	0.382114	0.128734	0.458827	0.215706	0.23182	0.054109	0.181396	0.692232	0.174295	0.301962	0.220408	0.710631	0.464249	0.640858	0.430959	0.581652	0.226171	0.562985	0.273495	0.342467	0.706749	0.268192	0.204054	0.884416	0.503601	0.150816	0.769081	0.32143	0.463997	0.436201	0.252503	0.185219	0.073935	0.148348	0.681174	0.411585	0.339118	0.424843	0.278569	0.362344	0.132719
AL158166.2	0.250109	0.045672	0.0374115	0.0337871	0	0	0.0647848	0.585458	0.0705295	0.0827247	0.104062	0.111386	0.258734	0.0912728	0.0723512	0.0777373	0.0720016	0.113894	0.122233	0.102747	0.0601108	0.148254	0.129476	0.0961126	0.106779	0	0.0499496	0.105835	0.232618	0.124798	0.152275	0.107119	0.115348	0.0872231	0.138997	0.213324	0.157853	0.173982	0.343608	0.0522538	0.0251528	0.142993	0.113096	0.209263	0.0625935	0.176907	0.0575386	0.051112	0.157451
AC004000.1	0.199411	1.02567	0.0969415	0.116733	0	0.325245	0.298439	0.0963209	0.121839	0.0952703	0	0	0	0.0900984	0.124985	0.26858	0.290224	0.262333	0.30165	0.177494	0.311521	0.292693	0.391419	0.290557	1.38344	0.131828	0.115049	0.104473	0.200922	0.554367	0.197289	0.27757	0.149446	0.241082	0.144069	0.0526448	0.194777	0.0751376	0.370986	0.496471	0.43451	0.247019	0.195372	0.0903746	0.144172	0.101868	0.0496984	0.397328	0.713982
AP000350.6	0.0485057	0.0636346	0.285448	0.156918	0.0456326	0.0642429	0.157604	0.521614	0.330681	0.0585447	0.25891	0.00591212	0.333963	0.0294135	0.0720046	0.366194	0.0414017	0.355158	0.141343	0.463555	0.478583	0.767229	0.446701	0.583479	0.0106268	0.435427	0.33803	0.290907	0.302057	0.0993605	0	0.970118	0.237244	0.273147	0	0.2305	0.287262	0.271266	0.0626931	0.0138676	0.0467269	0.221369	0.785381	0.27421	0.149505	0.22953	0.439016	0.308594	0.0705134
AC008771.1	5.9572	3.34583	1.29822	1.62339	0.693565	3.54192	2.03674	5.04386	3.66768	6.29739	9.84557	5.32538	1.06038	1.41541	5.23591	8.02352	5.80855	5.12327	4.56788	6.88706	9.91252	9.61074	9.61955	5.37339	1.97935	6.72966	2.96291	6.13444	7.73698	2.97169	8.12938	7.95852	6.483	6.51911	8.17909	3.41657	7.10288	8.77221	4.77707	6.71061	2.61102	5.24475	8.03919	5.01178	1.03962	5.94647	3.20829	3.39568	6.89967
AL390195.2	0.561976	0.303968	0.622477	0.41226	0.254306	0.77571	0.878315	0.659724	0.365094	0.316068	0.73106	0.584822	0.443544	0.308553	0.48153	1.14973	0.36384	0.554475	0.600452	1.43414	1.09648	1.16681	0.957472	0.941742	0.424424	0.978162	0.714125	0.49195	1.20414	0.619647	0.633413	1.05949	0.597096	0.541809	1.09983	0.338041	1.05892	0.667417	0.579658	0.415395	0.399908	0.704954	1.03846	0.599653	0.725173	1.07565	1.01055	0.576405	0.385688
AC068152.1	1.68495	0.897944	2.03108	2.27213	1.1371	1.03358	2.18075	1.71287	2.76281	1.25062	1.74951	0.890899	1.94437	0.751587	1.35782	2.40544	0.965183	1.68367	2.66067	1.9799	2.79787	2.73024	2.06829	1.67491	0.656046	2.59719	1.45446	1.79367	2.038	0.979856	1.15671	2.37528	1.3594	1.67979	1.65209	1.76343	1.7835	2.7015	1.10354	1.255	1.03962	1.02231	1.8698	1.82921	2.20954	1.76102	1.42692	1.17048	1.16524
AC068987.4	0.625391	1.21543	0.294003	0.337936	0.405378	0.56686	0.794537	0.418264	0.697032	0.502353	0.613342	0.397882	0.798195	1.36004	0.697805	0.555372	0.694434	0.861148	0.617518	0.578062	0.966251	0.574973	0.93657	1.04714	0.648425	1.01769	1.20734	0.405059	1.47195	1.31191	1.42785	0.880078	0.422337	1.42699	0.556096	0.544298	0.797468	0.57487	0.460277	0.625298	1.19498	0.527815	0.552123	0.644729	0.380104	0.695125	0.318578	0.739439	0.871768
AC124312.3	0.186289	0.207298	0.37357	0.940572	0.249739	0.406932	0.43127	0.995432	0.583333	0.250316	0.598274	0.16178	0.241987	0.0315636	0.437853	1.27021	0.0580984	0.482483	0.412133	1.07261	0.751807	1.03819	0.842329	0.828854	0.129241	0.892859	0.413121	1.01564	0.945206	0.107893	0.299499	1.00481	0.890028	0.791782	1.05989	0.774594	0.504938	1.14503	0.285923	0.0948685	0.0456657	0.288455	0.992429	0.554057	0.378802	0.166538	0.557137	0.34025	0.404964
AC133106.1	0	0	0	0	0	0	0.0406877	0.0525276	0	0	0	0	0.0886342	0.0245671	0.0681595	0.0732336	0	0.143061	0.0987011	0.0483972	0	0	0.0609876	0	0	0.0958546	0.0313705	0.0569736	0.0313059	0	0.0717265	0	0	0	0	0.0574187	0.169951	0	0	0	0	0	0.0355147	0	0.117934	0.0370351	0	0	0
U73169.1	0.274485	0.465431	0.266875	0	0	0.164458	0.264082	0.170464	0	0	0.159071	0	0.0958796	0.0531507	0.147462	0.31688	0.2935	0.0773775	0.177949	0.261767	0.204191	0.258997	0.395838	0.244864	0.272039	0.259225	0.305414	0.215708	0.60957	0.181684	0.310359	0.491232	0.352644	0.319992	0.453276	0.248449	0.229805	0.310275	0.218851	0.159751	0.10253	0	0.230507	0.106627	0.297674	0.280438	0.644996	0	0.160454
LRRC8C-DT	0.53759	1.00623	1.32682	0.702021	0.776128	0.674479	0.696251	1.3383	0.909587	0.770512	0.717622	1.02151	0.859472	0.784736	0.997878	1.14179	0.894181	0.720819	0.644315	0.616531	0.459391	0.622148	0.545003	0.550898	0.736355	0.80191	0.846974	0.796198	0.982133	0.855829	0.586419	0.633174	0.733465	0.349962	0.736953	0.731455	0.759368	0.615477	0.8078	0.533499	0.720853	0.409805	0.587472	0.740289	1.10622	0.626706	0.721437	0.897201	0.620452
AP001432.1	0.193723	0.0656974	1.0763	0.145804	0.0494675	0.193449	0.776587	0	0.371998	0.0396654	0.748448	0.0640896	0.203007	0.318853	0.312223	1.11822	0.0345239	0.873771	0.5526	0.886785	1.06643	0.974893	0.465617	0.345636	0.383994	0.987947	0.622705	1.00043	0.788728	0.282099	0.328562	0.924523	0.45629	0.426588	0.239931	0.175348	0.875821	0.344116	0.0308917	0.338243	0.144725	0.239972	0.542282	0.376271	0.960409	0.311024	0.331068	0.367613	0.283108
AC100830.2	1.07932	0.213517	0.582996	0.31591	0.10718	0.0838281	1.07687	0.434447	0.146545	0.171883	1.05407	0.0694304	0.806387	0.325105	0.563736	0.484562	0.224405	0.354969	0.707495	1.60114	1.62366	1.25416	0.403535	0.599102	0.249596	1.74415	0.467028	0.612585	1.7607	0.611215	1.06783	1.33542	0.629127	0.652429	1.38627	0.28494	0.983947	0.271121	0.267728	0.407144	0.156786	0.445663	1.1162	0.652204	1.04044	0.673885	0.358657	0	0.18402
OIP5-AS1	12.8215	6.38747	17.2136	10.9044	11.253	8.42342	15.5093	12.1833	16.836	6.0659	11.6792	13.8574	14.6424	9.119	12.5955	14.2444	4.61949	14.303	17.3799	12.887	14.5371	17.8396	14.2219	13.9978	6.00149	13.6236	11.8409	19.115	16.1551	12.2654	12.0503	14.3142	9.66254	11.5721	13.709	10.7564	13.3964	9.84919	8.80441	6.38425	4.94073	7.37789	14.4298	10.5836	16.3849	14.6879	9.09817	10.1937	7.38812
AC110769.2	0.0929642	0.0220689	0.0451935	0.0489782	0.049851	0.064983	0.0313043	0.148184	0.0113601	0.159892	0.0879959	0.0861153	0.0454623	0.025202	0.0174802	0.112689	0	0.082551	0.0759387	0.173767	0.174275	0.13304	0.0625635	0.162547	0.025798	0.184371	0.0241358	0.0511401	0.0642297	0.094762	0	0.116461	0.125408	0.0674345	0.107463	0.0883535	0.15255	0.126103	0.0622623	0.0378739	0.0243078	0.253348	0.236811	0.0379188	0.0705727	0.0664862	0	0.0740925	0.0665707
BNC2-AS1	0.403482	1.43675	0.751901	1.24002	2.04342	0.611083	1.13222	0.682123	0.534135	0.433725	0.090933	0.700793	0.863252	1.45842	0.948341	0.203788	1.25835	0.56397	0.396726	0.0897836	0.175089	0.222084	0.452562	0.419931	1.63287	0.22228	0.69836	0.369929	0.493653	0.15579	0.99797	0.187209	0.403179	0.335361	0.242921	0.905417	0.433515	0.608123	1.61387	0.639254	1.97814	0.166603	0.0988271	0.822874	1.23978	0.274821	0.653627	0.0446633	0.997494
AL121580.1	0	0	0	0	0	0	0	0	0	0	0	0	0.0803374	0	0	0	0	0.0648346	0.178924	0.0877337	0	0	0.110557	0.0820687	0	0	0	0.0516404	0	0	0.130025	0.0914673	0	0	0	0	0	0	0	0	0	0.325598	0	0	0	0.0671367	0	0	0
AC007000.3	0.0699718	0	0.113387	0.245764	0.0833812	0.0326074	0.916297	0	0.0570028	0	0.189235	0	0.0285152	0.0474221	0	0.188484	0	0.207113	0.423386	0.062281	0.145747	0.102704	0.156966	0.174778	0.0323625	0.123353	0.0807396	0.146636	0.24172	0.0648408	0.0461514	0.129863	0.139839	0.0845937	0.0337018	0.221671	0.218705	0.0263651	0.0520703	0.0950223	0.121973	0.0866767	0.0914057	0.253693	0.581771	0.0953189	0.104633	0	0.02386
AC008764.8	0.201271	0.421218	0.185391	0.0837155	0.132545	0.177714	0.219971	0.283982	0.19417	0.20497	0.322298	0.0245319	0.161887	0.0287174	0.169308	0.567136	0.25769	0.256069	0.144219	0.289938	0.386137	0.600562	0.570325	0.463052	0.198427	0.672287	0.174183	0.170659	0.333926	0.142338	0.22009	0.759377	0.206412	0.422626	0.451545	0.201356	0.558737	0.413118	0.342913	0.222978	0.221589	0.334616	0.228329	0.244846	0.218275	0.254339	0.324732	0.316604	0.568926
AC008750.5	0.334671	0.108338	0.414136	0	0.163149	0.170137	0.10245	0.352701	0.22307	0.0872136	0.123423	0	0.260375	0	0.114416	0.1844	0.303635	0.180111	0.220913	0.284346	0.253491	0.401912	0.358318	0.075996	0	0.241359	0.36862	0.143458	0.578067	0.0281937	0.240807	0.550544	0.136808	0.496563	0.351696	0.144578	0.463593	0.20635	0.27169	0.495803	0.0795529	0	0.0894249	0.165464	0.230965	0.155422	0.363965	0.282899	0.342364
AC107027.3	1.45442	1.19023	0.709062	0.938724	0.488835	1.4714	1.14415	1.69326	1.25574	1.09871	1.72016	1.37701	1.00305	0.645904	1.51931	2.18492	0.671987	1.38594	1.35767	2.11334	1.60967	1.83371	1.57556	2.15283	0.695677	1.88463	1.21206	1.82681	1.65331	1.67415	1.22166	1.62073	1.19868	1.40893	2.10754	0.951715	1.75816	1.45202	1.1887	1.3505	0.617572	1.76058	2.24907	1.26197	1.08748	2.20565	1.25163	1.332	1.2759
AP002812.5	0.363814	0.503803	0.334076	0.0709909	0.108384	0.16954	0.249555	0.497906	0.197588	0.115876	0.245979	0.234035	0.197684	0.150681	0.304038	0.245003	0.277355	0.259247	0.201792	0.701623	0.399951	0.20025	0.612103	0.656319	0.224356	0.320682	0.297359	0.365327	0.314202	0.299676	0.199968	0.675214	0.302951	0.2749	0.467281	0.160079	0.521192	0.456946	0.789647	0.823437	0.158547	0.350521	0.851505	0.274805	0.328792	0.351054	0.272015	0.536963	0.186088
AC024270.4	0.307643	0.0811465	0.199409	0.360182	0.1833	0.573456	0.268577	0.0495332	0.668327	0.0979858	0.231112	0.316642	0.334326	0.231666	0.257096	0.690588	0.383781	0.202358	0.527422	1.18659	0.498401	0.639701	0.345065	0.683061	0.0948583	0.813512	0.325404	0.402943	0.590425	0.253408	0.202913	1.09435	0.461118	0.309942	0.938448	0.541454	0.84138	0.772792	0.076312	0.278521	0.223447	0.211716	0.937723	0.278852	0.296563	0.698477	0.664495	0.454059	0.174841
AC004847.1	0.0753054	0.205584	0.190366	0.0925742	0.0134605	0.252669	0.1606	0.32737	0.0276065	0.205073	0.193476	0.0959164	0.0736532	0.127592	0.311515	0.182567	0.150308	0.579542	0.328074	0.432333	0.172542	0.439365	0.456114	0.282151	0.480645	0.368395	0.299785	0.183457	0.175598	0.746682	0.506627	0.19916	0.372482	0.416516	0.315556	0.107356	0.62669	0.212811	0.32783	0.122718	0.236286	0.149254	0.18445	0.15358	0.147001	0.215428	0.394129	0.340104	0.315849
TTN-AS1	0.515602	0.182772	0.366496	0.212911	0.168133	0.247417	0.272945	0.528051	0.349936	0.151794	0.31186	0.242842	0.218071	0.120887	0.339323	0.541948	0.147764	0.397351	0.336433	0.478156	0.396206	0.609013	0.48532	0.492532	0.172085	0.569322	0.216472	0.464877	0.5518	0.229212	0.323992	0.637193	0.342548	0.346842	0.602054	0.189831	0.571674	0.41507	0.16955	0.16464	0.178542	0.220091	0.785041	0.203676	0.358165	0.481936	0.320906	0.199914	0.238779
AC073912.1	0.024516	0.0290994	0.524398	0.0861082	0.0876426	0.0342738	0.330215	0.177627	0.059916	0	0	0.0851617	0.0599451	0.182768	0.0460977	0.346705	0.0611666	0.120943	0.289266	0	0.127663	0.215905	0.0412471	0.0306185	0	0	0.106083	0.0192662	0.275247	0.113591	0.24255	0	0.183732	0.244522	0.106273	0.1165	0.0574707	0.0277126	0.0273657	0	0	0.0607377	0.120096	0.0333324	0.132936	0.0500952	0.03666	0	0
AL034550.1	0.627593	0.0173239	0.553432	0.230685	0.078265	0.142831	0.507853	0	0.392371	0.125513	0.394719	0	0.267656	0.0197833	0.109774	0.589731	0.0182073	0.331209	0.291432	0.448189	0.866425	0.626611	0.29467	0.783815	0.0202512	0.598216	0.265249	0.229397	0.806715	0.0676247	0.0866392	0.589157	0.196887	0.754329	0.29525	0.346783	0.35925	0.362962	0.211793	0.138743	0.0190814	0.144637	0.571981	0.297659	0.316565	0.193852	0.21825	0.42652	0.164237
AC012254.3	0.244719	0.0726179	0.178451	0.107442	0.0364522	0.104538	0.236535	0.226561	0.157828	0.0876874	0.193034	0.0787119	0.0997292	0.0460706	0.127819	0.370803	0.0254403	0.167676	0.123396	0.517326	0.332744	0.314296	0.194429	0.339595	0.103753	0.48534	0.123541	0.197658	0.346376	0.0881901	0.147959	0.662349	0.183402	0.191075	0.422363	0.0538385	0.270902	0.245892	0.0986433	0	0.0444362	0.0421032	0.539464	0.249544	0.140069	0.333369	0.233796	0.0180594	0.0486781
STX18-AS1	0.534915	0.248934	0.194745	0.240023	0.138998	0.260255	0.298885	0.618058	0.270677	0.300592	0.462035	0.362898	0.164214	0.127764	0.367762	0.476072	0.267508	0.453375	0.370007	0.792836	0.576731	0.695212	0.479722	0.612149	0.245223	0.5982	0.307936	0.505556	0.549481	0.506609	0.317067	0.596971	0.427375	0.495705	0.742279	0.28368	0.615931	0.562043	0.244624	0.508813	0.194089	0.341527	0.528696	0.310777	0.212109	0.633187	0.419324	0.341187	0.421858
EFCAB14-AS1	0.616047	0.0584977	0.287505	0.0432753	0	0.137799	0.110637	0.142832	0.0903357	0.070637	0.166607	0	0.0301265	0.0334012	0.185338	0.199135	0.0307404	0.024313	0.313117	0.296101	0.282301	0.352648	0.165836	0.0923273	0.0341912	0.228065	0.127953	0.251747	0.468195	0.0913397	0.243796	0.308702	0.332416	0.156404	0.391668	0.234197	0.173298	0.16713	0.0825189	0.100392	0	0.274724	0.193141	0.36854	0.427579	0.276939	0.184242	0.130931	0.15125
AC099811.5	0.210855	0	0.0170841	0.0308581	0	0.04913	0.118337	0.0763863	0.0429435	0.0251844	0	0	0.0214822	0	0.066079	0.141996	0.0438398	0.0520102	0.0637922	0.281519	0.0731997	0.251461	0.0886889	0.0658354	0.0243805	0.162625	0.0304129	0.0414259	0.182102	0.0325656	0.0347685	0.0244583	0.131686	0.0796616	0.177727	0.0556659	0.0823818	0.139037	0	0.0477238	0	0	0.327091	0.0477805	0.13339	0.161571	0.0525505	0.186724	0.0179751
AC053527.1	1.34455	0.648343	0.163409	0.258262	0.18776	0.293704	0.306554	1.03506	0.667473	0.541998	0.596573	0.559498	0.0770536	0.284764	0.237016	0.466878	0.550366	0.601116	0.362288	0.981721	1.15963	0.716938	0.706922	0.734665	0.291499	0.52776	0.509072	0.610865	0.689461	0.116808	0.831399	1.11123	1.76339	0.533372	1.09282	0.399332	0.960349	0.854923	0.633167	0.142649	0.357059	0.260241	1.15265	0.685528	0.273401	0.965887	0.65972	0.893004	0.537286
AC112496.1	0.0768196	0	0.124483	0	0	0	0.0862261	0.927645	0.0312907	0.0367011	0.311632	0	0	0	0.0962966	0.310396	0.0319438	0.101059	0.139446	0.102564	0.320021	0.225509	0.258492	0.255844	0.0355297	0.0677122	0.0443206	0.0804929	0.221147	0.0711865	0.202672	0.320786	0.230286	0.0232181	0.185	0.0405609	0.240109	0.347344	0	0	0	0.0634395	0.125439	0.139261	0.0833095	0.209295	0.268036	0.034014	0.10478
AC073367.1	0.454231	0	0.0802978	0.145037	0.147622	0.173188	0.115875	0.239351	0.0756902	0.147963	0.362949	0	0.0504846	0.0279861	0.15529	0.0834254	0.15454	0.407425	0.168656	0.358361	0.387055	0.227289	0.2779	0.154718	0.114592	0.245688	0.250154	0.324512	0.374458	0.497454	0.204271	0.373612	0.557047	0.0936053	0.208835	0.0981142	0.290405	0.420102	0.0691406	0.0560772	0.0269932	0.153456	0.343886	0.280719	0.223912	0.168757	0.524864	0.0822778	0.105607
AC020915.3	1.47203	1.67155	0.986873	1.53988	1.39634	1.10698	1.36597	1.0858	1.14292	1.11965	1.49469	1.06453	0.896587	1.30378	0.96926	1.22393	1.18666	1.18498	1.28299	1.72412	1.23975	1.73162	1.61831	1.0752	1.0323	1.1242	1.22333	0.864482	1.81745	1.14741	1.38802	1.50161	1.28242	1.4552	1.39753	1.35525	1.46377	1.30955	1.2813	1.26293	1.58407	0.901858	1.11941	1.35113	1.01432	1.18362	1.0569	0.790612	1.40801
AC016999.1	0.318382	0.264534	0	0	0	0.178042	0	0.46136	0	0.182531	0	0	0	0.0431556	0.179597	0	0.119153	0.0942396	0.028897	0.425081	0.066317	0.175243	0	0.0795268	0.0883525	0.126286	0	0.100082	0.0824897	0.0885106	0.188996	0.0886342	0.0477214	0.115474	0.184018	0	0.0746357	0.0359896	0	0.0432365	0.0416245	0.0394392	0.0623864	0.0865757	0	0.260229	0.0476094	0	0.16285
C1RL-AS1	0.935146	0.468097	0.617627	0.385686	0.261705	0.676787	0.614949	1.05397	0.386682	0.47385	0.945202	0.226953	0.248289	0.200056	0.630526	1.0973	0.41832	1.06712	0.471533	1.16657	1.242	1.27641	1.63692	1.14433	0.576683	1.35194	0.790898	1.06709	1.43374	0.938788	0.841085	1.93937	1.69545	1.16482	1.6208	0.908965	1.37288	1.18254	0.640544	0.538761	0.39518	0.432938	1.07584	0.680672	0.368782	0.969902	1.16531	0.592862	1.06052
AC009996.1	0.352609	0.0784747	0.321406	0.193513	0.0393922	0.184858	0.22263	0.351283	0.377021	0.0947596	0.387405	0	0.188602	0.0597437	0.0414385	0.578803	0.137461	0.173951	0.320036	0.470779	0.413135	0.533728	0.667408	0.330286	0.0611567	0.349656	0.36237	0.225146	0.39969	0.183798	0.218035	0.398786	0.42942	0.599475	0.573189	0.139634	0.568283	0.249116	0.122999	0.0897837	0.0576241	0.0818982	0.539791	0.269671	0.262899	0.202644	0.461366	0.234191	0.180357
AC022960.1	0.248118	0.0981686	0.24124	0.0726229	0	0.173437	0.0928334	0.179771	0.20213	0	0.279593	0	0.0505572	0	0.0777567	0.16709	0	0.0816021	0.0750658	0.386482	0.129204	0.273138	0.13915	0.103293	0	0.0546757	0.178938	0.45497	0.357139	0	0	0.230245	0.247932	0.0374959	0.239012	0	0.193881	0.28047	0	0	0.162192	0.0512256	0.324123	0.281122	0.26908	0.0422498	0.185512	0	0
SNRK-AS1	0.345381	0.273301	0.149247	0.134788	0.13719	0.1073	0.193836	0.139023	0.234471	0.19251	0.259462	0.0222177	0.351878	0.0780252	0.0721582	0.426415	0.0239365	0.302907	0.400551	0.512365	0.499588	0.337963	0.161414	0.407389	0.106494	0.380543	0.132844	0.346817	0.795421	0.21337	0.0379672	0.774545	0.201321	0.260971	0.41588	0.0911808	0.607236	0.607312	0.128509	0	0.125428	0.071306	0.789563	0.208705	0.208089	0.274455	0.430389	0.331342	0.196288
LINC00843	0.748892	0.360366	0.373904	0.213272	0.180894	0.169778	0.749718	0.645255	0.321532	0.145049	0.49265	0.0234364	0.668123	0.150893	0.532814	0.858718	0.100998	0.399403	0.532745	1.2701	0.779947	0.802127	0.817285	0.404457	0.0842518	1.01692	0.385359	0.731682	0.839051	0.281342	0.520648	1.04242	0.667429	0.770802	0.965124	0.448851	0.854059	0.686383	0.203338	0.604703	0.105847	0.175507	0.971684	0.440306	0.746309	0.413585	0.363197	0.349517	0.207055
AC073111.1	0.205584	0	0.0666281	0.0601733	0.183736	0	0.115379	0	0.12561	0.0982191	0.092665	0	0	0	0.064427	0.0692232	0.0427438	0.0676132	0.0621974	0.0914937	0.178424	0.188595	0.172943	0.042793	0	0.0453027	0.11861	0.107707	0.147958	0.0317514	0.135597	0.238468	0.0513574	0.186408	0.0990192	0	0.120483	0.0387316	0.0764937	0	0.179184	0	0.201419	0	0.148635	0	0.0512367	0	0.175258
AC135178.3	0.725676	0.242633	0.61612	0.412836	0.347116	0.75731	0.562143	0.770156	0.62448	0.468773	0.787784	0.343207	0.66227	0.72733	0.634203	0.764011	0.357008	0.675652	0.602979	0.982518	1.00059	0.978875	0.980176	0.612718	0.439629	0.824329	0.601476	0.666668	1.20047	0.681934	0.910081	1.28041	0.612787	0.602384	0.900877	0.453314	0.92245	0.646994	0.581852	0.346998	0.72157	0.329183	0.851167	0.764301	0.543129	0.657873	0.794752	0.71956	0.418228
POC1B-AS1	0.467108	0.254914	0.25231	0.229438	0.121562	0.290234	0.265166	0.365668	0.310549	0.261641	0.45739	0.136771	0.14441	0.0982472	0.242292	0.614667	0.241122	0.305483	0.464566	0.735955	0.546123	0.726987	0.457684	0.686199	0.16141	0.688583	0.185859	0.430374	0.692444	0.26701	0.262055	0.69254	0.461392	0.387838	0.535302	0.246634	0.675462	0.586682	0.249715	0.306231	0.138048	0.336977	0.850414	0.386894	0.252315	0.510151	0.283679	0.525383	0.320394
LINC01140	0.692013	0.818846	3.40788	2.47197	1.85733	0.757785	2.42884	0.521569	1.25142	0.316284	0.234663	0.488711	1.85447	2.41905	1.03129	0.805079	0.382194	1.35075	2.1526	0.403324	0.406096	0.735851	0.58034	0.85089	1.00477	0.5807	1.50183	0.976533	0.677209	1.13761	1.36082	0.602401	0.327549	0.545876	0.510796	1.48642	0.683044	0.435925	1.53056	0.445149	0.815089	0.406053	0.51007	1.04865	3.36204	0.798954	0.81695	0.244747	0.449298
AC068790.3	0.15614	0.0308885	1.03737	0.36561	0.279093	0.582097	0.350517	0.716484	0.317999	0.0372984	0.175946	0.0903977	0.540861	0.0352736	0.0489319	0.525746	0	0.385138	0.732197	0.521167	0.569151	0.687538	0.525397	0.357511	0.216647	0.550514	0.315294	0.572621	0.966407	0.19292	0.102985	0.905576	0.312045	0.165172	0.376022	0.494652	0.396527	0.41183	0.0290482	0.0706796	0.170111	0.032236	0.407937	0.0353818	0.677323	0.186113	0.155656	0.103703	0.18635
AC010530.1	0.32879	0.12008	0.196723	0.0888322	0.0452076	0.0707161	0.0851653	0.732986	0.21634	0.0362496	0.410397	0	0.0618415	0.0171409	0.190224	0.459866	0.220856	0.249539	0.206596	0.202605	0.316084	0.473312	0.21276	0.505393	0.0701851	0.167198	0.0656631	0.377638	0.480538	0.0703107	0.250223	0.704089	0.492814	0.252257	0.328904	0.160247	0.326088	0.314482	0.0282314	0.137384	0	0.156648	0.446025	0.171934	0.164569	0.33592	0.0378197	0.100787	0.206983
AL121845.4	0.0940579	0.223285	0.457251	0.247772	0.33625	0.328738	0	0.340743	0.459748	0.337026	0.445156	0	0.0574964	0.0956191	0.0884292	0.285037	0.117336	0.0928024	0.256107	0.690688	0.293875	0.569484	0.71212	0.293677	0.391523	0.559621	0.162799	0.295667	0.284311	0.0435804	0.186114	0.130924	0.0704905	0.639636	0.47568	0.0744941	0.220492	0.106322	0.262478	0.191597	0.245938	0.17477	0.36861	0.127883	0.102004	0.288293	0.210975	0.187411	0.336769
AC010998.2	0.368406	0.0273301	0.201483	0.161746	0.164628	0.28971	0.361828	0.0667311	0.0844097	0	0.311354	0	0.365953	0.0624202	0.25977	0.511698	0	0.522515	0.417966	0.245935	0.335723	0.304167	0.271175	0.402596	0.0958448	0.273991	0.179339	0.217138	0.298283	0.0426739	0.273364	0.801253	0.345121	0.521943	0.399245	0.0364723	0.62073	0.0260276	0.154211	0	0.0602057	0	0.699327	0.21914	0.39953	0.329346	0.30988	0.122342	0.0471092
AC096586.2	1.0116	0.271132	0.571098	0.401155	0.349974	0.593069	0.842448	0.472868	0.797522	0.280626	0.970777	1.36027	0.199477	0.398088	0.306795	0.659268	0.284959	0.965903	0.977387	1.6556	1.18949	2.11945	1.64708	1.34492	0.72445	1.33751	0.677774	1.35916	1.94459	1.11886	1.16226	2.04401	1.27171	0.887658	1.69747	0.361829	1.37695	0.700858	0.98349	0.53178	1.32255	0.646767	1.18294	0.798617	1.13245	1.03354	1.12233	1.43044	0.901325
AP000692.1	0.458769	0.22928	0.0469527	0.042404	0.0431596	0.168781	0.785969	0.73477	0.236045	0.0692148	0.685659	0.0279586	0.26568	0.0327287	0.136205	0.926847	0.180729	0.381175	0.394473	0.515803	0.67897	0.744256	0.528116	0.422186	0.134011	0.510795	0.208961	0.208728	0.729858	0.290877	0.143333	0.638583	0.50668	0.656807	0.558229	0.229482	1.16036	0.382117	0.0808574	0.524642	0.189405	0.149551	1.0882	0.459607	0.445156	0.222024	0.613809	0.545251	0.469314
AC015871.3	2.47592	2.46285	1.57803	1.29661	0.932903	2.48259	1.31453	3.54168	2.30997	1.67854	3.73529	3.5965	0.996028	0.655674	2.0465	4.12767	2.58845	2.51195	1.86592	4.51237	3.37404	3.93073	4.59398	4.80129	1.06859	4.76309	1.53679	3.24122	3.60046	2.14101	3.09816	4.34116	1.97479	2.29115	4.29492	1.73409	4.43886	4.17294	2.03194	1.91885	0.707303	2.64914	3.9099	2.49228	1.01467	5.2543	2.72205	2.45184	2.68909
SDCBP2-AS1	1.51781	1.03128	1.54125	0.984006	0.481754	0.986601	1.14639	1.69582	1.20471	0.630268	1.36668	0.500967	1.6432	0.759487	0.946877	1.38276	0.778616	1.18615	1.12332	1.17896	1.02675	1.52252	1.28876	1.33314	0.664277	1.03622	1.04347	1.3628	1.66917	0.824848	0.785916	1.48088	1.40859	1.00967	1.51164	1.42119	1.4091	1.07834	0.835248	0.707937	0.556361	0.931301	1.22996	1.51399	1.26914	1.41305	1.26211	0.819655	0.888812
AC139887.1	1.05667	0.418075	0.195691	0.441832	0.269823	0.492416	0.225916	0.802056	0.491898	0.721189	0.272163	0.407843	0.369103	0.0682039	0.0946131	0.914908	0.439395	0.0992921	0.274016	0.738988	0.786065	0.830875	0.592603	0.942643	0.628353	1.13098	0.435458	0.355886	1.04295	0.46628	0	1.33075	0.905038	0.866863	0.79977	0.398518	0.412845	0.568786	0.449334	0.409991	0.263137	0.685635	1.42965	0.752543	0.491118	0.565498	0.376214	0.401032	0.514742
AC017002.1	0.0653388	0.0581657	0.0158818	0	0	0	0	0	0.0199607	0.11706	0.0220882	0.0945704	0.0199704	0.0110706	0	0	0	0.0322333	0.0148257	0	0	0.0359637	0.0274825	0.0204007	0.0226648	0	0.0565452	0.0385105	0.0282144	0.0302738	0.258574	0.0909482	0.0734509	0.103678	0.0472055	0.0258742	0.019146	0.0369291	0.127634	0	0.0854223	0.0202344	0.0160038	0	0.0177147	0.116822	0.0488523	0.0433958	0.0334203
AL358216.1	0.0347396	0.0206172	0.0422206	0.0457564	0.0931434	0.0121417	0.00974835	0	0.0424511	0	0.0117439	0.0201126	0.0424717	0.0412022	0.0326606	0.017546	0.0325028	0.0342758	0.039413	0.0347864	0.00904504	0.0191213	0.058448	0	0.0361515	0	0.0977086	0.00682514	0.105008	0.0402402	0.0343698	0.0241778	0	0.0157496	0.0250984	0.0412707	0.0610778	0	0.106639	0.106147	0.0794809	0.0645498	0.00850895	0.0708489	0.0282558	0.0177465	0.025974	0	0.0266535
AC012085.2	0.0369186	0.140226	0.0861481	0.298242	0.0395943	0.103226	0.149181	0.0320987	0.108273	0.0529143	0.0499222	0.179543	0.0722171	0.175146	0.0277674	0.0447518	0.184222	0.189414	0.140734	0.0492911	0.0615193	0.056898	0.0372685	0.0368867	0.122941	0.0488126	0.12141	0.121855	0.038261	0.123161	0.116882	0.0308332	0	0.0602551	0.0533454	0.0467834	0.129818	0.0751183	0.12363	0	0.0579198	0.0823184	0.0434048	0.11043	0.216203	0.0226315	0.0331238	0.00980804	0.0755343
AC015914.1	0.322184	0	1.05722	0.259329	0.167968	0.15014	0.286294	1.05045	0.524936	0.0962034	0.127069	0.0466324	0.837023	0.0545885	0.277661	0.488178	0.0837332	0.198677	0.365526	0.627312	0.349525	0.487674	0.203273	0.36885	0.149012	0.550225	0.394999	0.32704	0.31303	0.0870795	0.0531258	0.541892	0.362184	0.243444	0.349153	0.425284	0.314695	0.227621	0.0599391	0.200534	0.0175506	0.0332584	0.618161	0.200772	0.553221	0.30174	0.602223	0.160488	0.0549315
AL020997.2	0.469267	0	0.304172	0.412056	0.139799	0	0	0.113334	0.38229	0.224196	0.528795	1.72067	0	0.477056	0.441185	0.158009	0.39027	0.463004	0.141972	0.730955	0.325818	0.172196	1.71063	0.0976796	0.21704	0.103408	0.270741	0.491707	0.810551	0.144952	0.309515	0.108866	0.234457	0	0.339033	1.23887	0.45836	0.176818	0.0873026	0.637269	0.71576	0	0.153254	0.42535	0.933006	0.479444	0.116953	0.207781	0.0800089
AP4B1-AS1	0.21578	0.0394033	0.209798	0.174898	0.0741727	0.13923	0.363303	0.300656	0.152122	0.0713703	0.437674	0.0864877	0.182636	0.101244	0.187262	0.536539	0.124238	0.36848	0.0979232	0.232692	0.501316	0.401989	0.502673	0.300587	0.218792	0.658378	0.193922	0.195662	0.394213	0.246101	0.164218	0.519844	0.261229	0.316055	0.275815	0.223482	0.466925	0.215771	0.120431	0.0901634	0.0434009	0.113086	0.487866	0.203108	0.423017	0.330689	0.285436	0.121266	0.16131
AC073487.1	0.816117	0.839536	0.132248	0.143324	0.0972518	0.494411	0.18321	0.473046	0.49864	0.350915	0.809286	0.0944989	0.26607	0.147496	0.102304	0.604558	0.441174	0.34893	0.444435	0.47217	0.623304	0.898413	1.14424	0.713486	0.377461	0.791299	0.447311	0.2993	0.587356	0.378136	0.592116	0.605863	0.856279	0.443997	0.707547	0.258547	1.21167	0.430514	0.759153	0.184716	0.177829	0.269588	0.772931	0.406857	0.354026	0.277938	0.813589	0.758853	0.473096
AL138689.1	0.236975	0	0.188514	0.1135	0.0770153	0.0903536	0.169268	0.0936533	0.184278	0.0617545	0.116525	0.0498901	0.263382	0.0292011	0.162032	0.174094	0.0537497	0.148789	0.117318	0.086289	0.134619	0.189725	0.181228	0.134529	0.0298917	0.113935	0.0186439	0.1693	0.893062	0.0998173	0.255767	0.179922	0.258324	0.117203	0.311288	0.0682491	0.075753	0.0243522	0.0480948	0	0.140825	0	0.295495	0.146453	0.303722	0.286135	0.0644294	0.0858497	0.0220384
AC009318.1	0.537163	0.388626	0.303415	0.18867	0.182887	0.579317	0.7063	0.682019	0.650152	0.322625	0.40123	0.473894	0.400288	0.169891	0.288582	1.34361	0.274423	0.615802	0.195016	0.915262	1.30003	1.5093	1.4374	0.664485	0.163262	1.58954	0.252358	0.398015	0.627387	0.265479	0.728841	0.704978	0.92016	0.315429	0.62833	0.145863	0.509688	0.543592	0.354052	0.312631	0.153832	0.500638	1.58386	0.396469	0.249662	0.538359	0.803249	0.319391	0.266905
AC034102.8	0.208132	0.105876	0.26018	0	0	0.0415676	0.233618	0.3016	0.290667	0.0426157	0.120618	0.103285	0.0727021	0.0201511	0.111815	0.120139	0.0741835	0.205354	0.107946	0.238186	0.371594	0.490972	0.250125	0.222806	0.247533	0.393123	0.128658	0.257029	0.308143	0.110212	0.176501	0.289709	0.0891326	0.161759	0.128889	0.235488	0.348505	0.0672202	0	0.0403779	0.116617	0.0368316	0.0873926	0.0808517	0.0967354	0.182268	0	0	0.0912498
AC053513.1	0.935991	0.0925818	0.815246	0.650654	0.278841	0.299873	0.678514	0.480364	0.500396	0.251537	1.18657	0	0.38144	0.211451	0.476655	2.04856	0	0.788821	0.831827	1.43191	1.50283	2.06075	1.37792	1.19333	0.0270565	1.5727	0.691894	1.10334	1.66723	0.162629	0.463015	1.49285	0.730694	0.760283	0.986166	0.463317	0.799957	0.837611	0.239431	0.211847	0.0254936	0.314017	0.974344	0.79537	1.50145	0.358608	0.612341	0.336729	0.39896
AC022558.1	0.443771	0	0.493106	0.111334	0.169976	0.487458	0.213476	0.872722	0.232406	0.0454317	0.47149	0	0.155012	0.0214827	0.238408	0.512312	0.158171	0.406573	0.201388	0.592492	0.297112	0.418732	0.586636	0.791764	0.0439816	0.37719	0.192023	0.298923	0.739137	0.117494	0.313606	0.441219	0.522623	0.344896	0.641225	0.251049	0.334381	0.895775	0.0353825	0.0860921	0.0414411	0.0392655	0.621116	0.30168	0.240631	0.259083	0.521396	0	0.259412
AC108463.3	0.0873939	0.0115259	0.236031	0.119372	0.017357	0.0135754	0.174392	0.0984982	0.0355979	0.0139177	0.0656534	0.0112438	0.142461	0.0131621	0.0730346	0.235415	0	0.0574849	0.044067	0.0777882	0.0707918	0.085517	0.0163374	0.0363827	0.0808408	0.0770329	0.11765	0.114466	0.218043	0.0179968	0.0576425	0.108131	0.174657	0.167289	0.0982174	0.0769069	0.0341451	0.0987892	0.0325176	0	0.0761711	0.0481147	0.0951372	0.0660125	0.494947	0.019842	0.0726027	0.128987	0.0298009
AC108449.2	5.97012	0.773611	6.53969	4.3037	2.14359	2.33261	6.61337	7.78227	5.67064	1.12098	3.49005	1.47917	5.32279	1.04246	3.97066	8.11115	0.520359	5.60749	8.51834	4.73381	7.00509	10.6761	5.08804	5.89334	0.795813	7.51434	3.92575	8.60487	8.15054	2.94736	2.32137	7.83835	4.14208	5.31871	6.78066	5.07937	6.47816	5.42243	1.65875	1.48696	0.340838	1.93766	7.22846	3.33191	8.31223	6.04632	3.11876	1.73151	1.78686
GNG12-AS1	0.706045	0.492968	0.573405	0.43033	0.252406	0.487727	0.568735	1.20968	0.578566	0.464309	0.87049	0.581893	0.441752	0.222366	0.531035	1.02366	0.222786	0.504026	0.606896	0.992568	0.743975	0.914402	0.565996	0.814363	0.293896	0.988422	0.535544	0.629924	0.677915	0.677364	0.320503	0.705288	0.896419	0.500854	1.08021	0.519718	0.666918	1.02815	0.310611	0.676811	0.298639	0.365276	0.907403	0.496917	0.594539	0.806222	0.714209	1.1475	0.577819
AC022973.4	0.392335	0.0372548	0.335683	0.110241	0.0561027	0.241337	0.158536	0.432078	0.115062	0.15745	0.106105	0.0363431	0.306982	0.0212719	0.0885256	0.317053	0.058732	0.247743	0.113949	0.523819	0.212475	0.155483	0.343246	0.195998	0.152425	0.0414986	0.230883	0.17266	0.311728	0.0872558	0.155264	0.262133	0.352837	0.113837	0.612256	0.248585	0.091972	0.0709587	0.192694	0.0426236	0.123103	0.17496	0.338261	0.277382	0.102115	0.192405	0.234672	0.0625383	0.0321083
GRTP1-AS1	0.171174	0.203176	0.202092	0.107361	0.0655644	0	0.0411717	0.177175	0.134467	0.12267	0.132266	0	0.0448443	0.0662916	0.0459802	0.172911	0.152527	0.0241271	0.133167	0.11427	0.30561	0.37687	0.246852	0.0916213	0.186614	0.242487	0.0529061	0.105694	0.221748	0.215273	0.0483864	0.391437	0.20159	0.121949	0.0883349	0.0387344	0.171973	0.0691048	0.245664	0.182644	0.0479548	0.0605829	0.263539	0.166237	0.0530387	0.124919	0.16455	0.308582	0.125078
AC079313.1	0.237212	0.0312845	0.33314	0.0462871	0.0942238	0.29478	0.147921	0.496511	0.0644152	0.151106	0.249483	0.335707	0.161116	0.0714517	0.0991184	0.319492	0	0.234046	0.0478441	0.316709	0.109799	0.087044	0.3991	0.098753	0.0365708	0.139393	0.136858	0.269268	0.364204	0.0488483	0	0.183437	0.0790113	0.119492	0.342759	0.125248	0.123573	0.0595871	0.0588413	0.143172	0.0689167	0.0326493	0.180761	0.358354	0.200085	0.161571	0.315303	0.0700215	0.0269627
AL049637.1	0.0286101	0	0.0834507	0.0502441	0.0511394	0.079995	0	0	0.139844	0	0.116062	0	0.0699559	0.01939	0	0.0578007	0	0	0.18177	0.114595	0.0893895	0.314951	0.0962706	0.0357317	0	0.264791	0.0247596	0.0899345	0.123543	0.106049	0	0.0796475	0.0428829	0.0259415	0.08268	0.090637	0.0670682	0.064681	0	0	0	0	0.336366	0.0388988	0.155136	0.116922	0.0855643	0	0
AC005696.4	0.169197	0.146551	0.10226	0.289107	0.10626	0.0639299	0.112922	0.218673	0.184403	0.144192	0.154589	0.0847197	0.128586	0.0960749	0.257954	0.083147	0.216775	0.058654	0.166018	0.525064	0.1524	0.0956461	0.200036	0.108512	0.107865	0.344629	0.0514468	0.0934352	0.213262	0.118652	0.0723875	0.375548	0.0959584	0.111951	0.277518	0.0869217	0.128638	0.0982136	0.0765666	0.10557	0.0896772	0.0962983	0.0537629	0.105696	0.0297553	0.275651	0.129923	0.0425202	0.0935598
GACAT2	0.0527782	0.0417636	0	0.154479	0	0.0491901	0	0.280426	0	0.0252152	0	0	0	0.0357695	0.0992396	0.0355425	0.109733	0	0.0319351	0	0	0.154934	0.0295991	0	0.073231	0.0930422	0	0.165906	0.136743	0.0652107	0.139244	0.0244882	0.0791079	0	0	0	0.0824825	0	0.0589132	0.119455	0.069001	0	0.0172364	0.0239195	0	0.0179743	0.0526147	0	0.0539913
AC004943.1	0.169604	0.0805248	0.0742057	0.119141	0.0909479	0.0474219	0.13326	0.0614422	0.134714	0.060772	0.194941	0.0981927	0.0725735	0.0114946	0.111618	0.256987	0.0528945	0.0669359	0.0769679	0.294376	0.33561	0.410753	0.171211	0.285959	0.0117664	0.291518	0.117422	0.199928	0.190418	0.117875	0.100679	0.413139	0.165239	0.161473	0.220561	0.0940286	0.238553	0.0575154	0.0473296	0.0575808	0.0332604	0.210094	0.25756	0.103768	0.0827694	0.251258	0.126809	0.146439	0.242903
AC005757.1	0	0	0	0.107088	0	0.127873	0	0	0.0372571	0	0	0.0706072	0	0	0	0.184791	0.0380347	0.0300821	0.11069	0.0814139	0	0.0671272	0.0512968	0.152314	0	0.161247	0.0263858	0.0239603	0.0526629	0.0282534	0	0.212196	0.0456993	0.0552906	0.0440551	0	0.0714731	0.206788	0.0340332	0	0	0.0755361	0.0896144	0.0414536	0	0	0.091184	0	0
AC010331.1	0.0989063	0.0586987	0.0240411	0.043424	0.265187	0.172841	0.0277543	0	0.0604308	0.318959	0.0668717	0.0286311	0.12092	0.016758	0.0464937	0.0999098	0.370153	0.0243965	0.0448847	0.0330132	0.334775	0.0816599	0.083203	0.0308815	0.205852	0.425005	0.0213988	0.0582951	0.0640642	0.0458268	0	0.275345	0.111186	0.0224202	0.321557	0.0783341	0.318805	0.307457	0.193206	0.0671578	0.193962	0.183779	0.0969026	0.0672375	0.107262	0.0757884	0	0.197071	0.404718
DIP2A-IT1	0.067247	0	0.130765	0	0.0601007	0.0940128	0.0377407	0.389784	0.0821746	0.0481916	0.090933	0	0.0411072	0	0	0.203788	0.0419449	0.165874	0.0610348	0.179567	0.105053	0	0.0565703	0.209965	0	0.133368	0.116393	0.343506	0.464615	0.218106	0.266125	0	0	0.0304873	0	0.0532598	0.157642	0	0.150128	0	0.0879172	0.249904	0.0658847	0.0457152	0.182321	0.0687054	0.050279	0	0.0343963
AC018752.1	2.16561	0	1.42636	0.245367	0.749216	1.56262	1.8819	3.3406	1.62195	0.300379	2.45607	0.242669	0.93948	0.757526	1.57627	2.54042	0	2.41241	2.4728	2.23849	2.25542	3.46063	1.41041	3.14092	0.290791	2.86331	0.725481	2.41557	2.59429	0.712095	0.829381	3.88958	1.36122	2.5337	3.33108	0.663938	1.31011	2.52696	0.77979	0.853816	0	1.38458	3.49061	0.664868	1.13641	1.85571	1.1491	0.278386	0.357321
AL031710.2	0.0398639	0	0	0.0700077	0	0.139326	0	0.0288829	0	0	0.0269524	0	0	0	0	0	0.0497297	0.0786636	0	0.133059	0.0622755	0.0219418	0.134139	0.0248934	0.027656	0.0790601	0.0689977	0	0.0344278	0.0738814	0.0394396	0.138721	0.179253	0	0.0288006	0.0315723	0.0233624	0.0901234	0	0	0.0260585	0.0246905	0.0781126	0	0.0432317	0	0.0894159	0.0264763	0.0203901
AL050343.2	0.25698	0	0.249855	0	0	0	0	0.0744767	0.12561	0.147329	0	0.178535	0.188506	0.139331	0.193281	0.20767	0.0641157	0.0507099	0.279888	0.137241	0.214109	0.0565786	0.259415	0.256758	0.0713131	0.203862	0.133437	0.403902	0.355098	0.0476271	0.203396	0.0715405	0.077036	0.0932041	0.148529	0	0	0.116195	0	0.348981	0.335969	0	0.402838	0.209637	0.167214	0.157532	0.30742	0.136542	0.262886
AL162742.1	0.226271	0.0358099	0	0.0264914	0	0.147622	0	0.131154	0.1106	0.0864822	0.183582	0.0174668	0.129096	0	0.0567282	0.0304756	0.150544	0	0.0410737	0.302102	0.0628412	0.149453	0.0761386	0.113038	0.0627914	0.299169	0.0522184	0.106691	0.091194	0.0698931	0	0.293961	0.135661	0.0683887	0.217967	0.0955774	0.159129	0.0341033	0.0168382	0.225337	0.0197215	0.0373721	0.192129	0	0.0327183	0.262002	0.157899	0.200376	0.0154315
AC073592.1	0.471463	0.159888	0.0109141	0.0788542	0	0.172626	0.0755991	0.0813318	0.19204	0.0965336	0.546449	0.0129979	0.0686189	0.0380388	0.14775	0.476247	0.154038	0.299038	0.0916951	0.419644	0.385797	0.259503	0.547699	0.364508	0.249206	0.474936	0.116575	0.141145	0.349005	0.124826	0.0444234	0.453127	0.218729	0.183209	0.4055	0.0889049	0.328933	0.393359	0.100241	0.152441	0.10273	0.31982	0.142973	0.122097	0.194779	0.240844	0.117501	0.402596	0.17225
AL117329.1	0.00632288	0.0750498	0	0.0333121	0	0.0265185	0	0	0	0.0090624	0.0512996	0	0	0	0.035667	0.0127741	0.0315508	0.00623848	0.0803428	0.177279	0.0329254	0	0.010638	0	0	0.0167198	0.00547192	0.0795027	0.0109213	0.0117185	0.0125112	0.114415	0.0189544	0.0229325	0.0182724	0.0701083	0	0	0.0141157	0	0.0165328	0.242804	0.0681426	0.0257901	0	0.14212	0.00945493	0.125983	0.0194046
AC104350.1	0	0.038954	0	0	0	0	0	0.237782	0.100259	0	0.0443778	0	0	0	0	0	0.0204702	0.0161902	0	0	0	0.162575	0.0552157	0.0204938	0	0.0216957	0	0.0128954	0.0283431	0	0	0	0	0	0	0	0.0961668	0	0	0	0	0	0	0	0	0	0.0245375	0.0217969	0
ADAMTSL4-AS1	0.351264	0.0846901	0.21879	0.144581	0.176589	0.214845	0.10473	0.421523	0.214619	0.0786652	0.0964819	0.432153	0.140912	0.104153	0.206402	0.177414	0.136937	0.135381	0.144463	0.417689	0.0685933	0.271888	0.360134	0.239915	0.190386	0.116108	0.0807473	0.504647	0.336545	0.162753	0.325806	0.145155	0.205664	0.0846017	0.293432	0.286896	0.167261	0.291595	0.085771	0.052174	0.136335	0.101982	0.231225	0.223869	0.238088	0.375705	0.254425	0.182264	0.202128
SPINT1-AS1	9.95397	11.0291	0.0338787	1.44824	0.0415224	9.10945	1.1603	7.99467	3.61926	14.7828	11.9836	6.18654	0.269802	0.0708461	7.75308	7.46202	23.0962	4.48081	3.13095	8.93227	12.7014	7.04516	10.3961	9.95118	4.97983	9.85909	2.45262	5.01112	6.52017	4.75733	8.52654	11.4788	9.88847	6.87709	10.5397	4.7835	12.0619	13.4313	9.21814	15.6627	9.29325	13.3087	11.7779	5.96932	0.0125962	8.69835	6.25262	13.0216	16.8485
ADAMTS9-AS2	0.282564	0.467658	0.764214	0.566121	0.818074	0.595328	0.480213	1.06401	1.2158	0.119786	0.683456	0.51612	0.367351	0.293997	0.531309	1.16986	0.248236	0.671458	0.962632	2.62222	1.05693	1.26175	0.796802	1.1432	0.276102	1.34969	0.771492	0.835059	1.61027	0.912766	0.566988	1.6425	0.462301	0.382508	1.41751	0.460191	1.08222	0.735537	0.275428	0.267526	0.163896	0.719765	1.77216	0.481577	0.466127	1.76875	0.720091	0.586798	0.466158
AC124319.2	0.72984	0.771941	0.228339	0.323603	0.161456	0.474808	0.239274	1.04712	0.326718	0.497137	1.11393	0.259384	0.22528	0.088153	0.42121	0.766443	0.626509	0.427781	0.360723	0.877954	1.04232	0.823323	0.607885	0.916025	0.255674	1.32803	0.322062	0.511089	0.711445	0.569182	0.672028	1.44338	0.639033	0.432441	0.840532	0.509358	0.969795	0.976119	0.580761	0.525004	0.358997	0.5147	0.672577	0.599313	0.286037	0.671839	0.437628	0.724704	0.687478
AL683813.1	1.17778	0.509384	0.876232	0.527563	0.630719	0.419973	0.524518	0.601144	0.658431	0.341717	0.66413	0.480354	0.384757	0.284386	0.672449	0.86701	0.523463	0.701	0.701112	1.42606	0.784641	0.997344	0.810278	0.547886	0.502831	0.964596	0.573598	0.689498	1.07071	0.618616	0.717075	0.876122	0.85051	0.730685	1.15063	0.475844	0.944544	0.592909	0.330003	0.459757	0.336637	0.366217	1.36882	0.842808	0.589515	0.818454	0.812861	0.506716	0.580475
AL096855.1	0.122999	0.218992	0.637807	0.288009	0.329783	0	0.52923	0.534704	0.551108	0.235054	0.221763	0.0712107	0.275688	0.402908	0.115638	0.579818	0.179013	0.485428	0.372121	0.465288	0.277549	0.338505	0.344901	0.179219	0.682655	0.352354	0.496744	0.499412	0.424904	0.341938	0.527323	0.798971	0.215086	0.297403	0.385074	0.811795	0.672784	0.208555	0.457655	0.334067	0.375213	0.12697	0.502113	0.334463	0.955962	0.209444	0.214581	0.762456	0.167768
AC017101.1	0.0756087	0	0.0490084	0.0442605	0	0	0.028289	0.584335	0.0923924	0	0	0	0	0	0.0473894	0.0509172	0.0314403	0.0248665	0.0457494	0.0336492	0.0524961	0.110977	0.212015	0.0314765	0	0.0333225	0	0.0198061	0.10883	0	0	0.0350811	0.113328	0.0457043	0.0364169	0.0798431	0.0590811	0.0854673	0.0281325	0	0	0	0.0740771	0	0.0819964	0.0514989	0	0	0.103129
AC073957.3	0.892242	0.217371	0.766055	0.23186	0.213154	0.327473	0.34658	0.706636	0.403334	0.311313	0.699718	0.0739714	0.278566	0.0533984	0.248251	1.07983	0.18064	0.329862	0.384615	1.15714	0.889322	1.08301	0.813279	0.696795	0.215691	1.27824	0.278273	0.615834	0.83126	0.248637	0.379223	1.53836	0.864974	0.727924	0.987701	0.34068	1.02334	0.587336	0.216306	0.196644	0.130848	0.815092	0.97431	0.359011	0.348713	0.661393	0.675069	0.347921	0.38122
AL590729.1	0.226034	0.119241	0.0976747	0.0882121	0.089784	0	0.0845708	0.072787	0.18414	0.10799	0.033961	0	0.307049	0.0170212	0.141672	0.202958	0	0.0247797	0.0455897	0.368849	0.287721	0.608245	0.211275	0.0940997	0	0.199237	0.108674	0.217106	0.347042	0.0930932	0	0.244711	0.0376441	0.113862	0.399187	0.159129	0.147187	0.283897	0.084103	0	0	0.248887	0.295274	0.341468	0.108947	0.230936	0.187779	0	0.0513844
LINC00852	0.845247	1.029	0.431979	0.494798	0.387396	0.86353	0.267595	0.706631	0.701825	0.978493	0.718014	1.12929	0.556434	0.367212	1.0188	0.591108	1.0274	0.716354	0.393417	0.781279	0.665866	0.679966	0.966295	1.32632	1.27805	1.03159	0.769003	0.740893	1.07626	1.43599	1.41519	1.16146	0.990795	0.903967	0.6733	0.583612	0.97802	0.796215	0.725769	0.63279	1.19006	0.939651	0.966144	0.50094	0.52884	1.21786	0.826424	1.0508	0.942273
AC020931.1	0.074841	0.190357	0.062371	0.0375524	0.0382215	0.119576	0.108007	0.387323	0.0653245	0.0153239	0.072287	0	0.0653562	0.0362301	0.0804141	0.108	0.0400128	0.147684	0.0776312	0.171296	0.178159	0.105927	0.251834	0.0400588	0.207687	0.523034	0.083274	0.0588149	0.138504	0.0891682	0.275023	0.252996	0.160253	0.087249	0.0926925	0.0846776	0.213039	0.120857	0.0954751	0.0145192	0.0698896	0.0662203	0.0628499	0.116292	0.127543	0.0436938	0.111914	0.14202	0.131248
AL391095.1	0.129259	0.00852362	0.0698198	0.151334	0.0513435	0.0803143	0.0483623	0.395425	0.149177	0.236726	0.407837	0.0665202	0.00877939	0.0243342	0.040508	0.391712	0.062708	0.198386	0.0651769	0.115052	0.314112	0.347829	0.398702	0.260089	0.0398556	0.0854512	0.186439	0.107223	0.148844	0.365997	0.099465	0.429814	0.107635	0.423232	0.425427	0.0454994	0.193591	0.146113	0.040079	0.0390078	0.16899	0.0978501	0.11257	0.205034	0.0545142	0.264125	0.0859059	0.181238	0.26446
AL353801.1	0.0677217	0	0.197533	0.118931	0.2421	0.236691	0.152028	0.588804	0.124132	0.0970636	0.137362	0	0	0	0	0	0	0	0.153664	0.0904173	0.176325	0.149101	0.113939	0.211448	0.0939655	0.134309	0.146519	0.13305	0.17546	0.0941336	0	0.377061	0.152259	0.153513	0.0489271	0	0.198443	0.114828	0.226781	0.13795	0.132807	0.0838895	0.0663498	0.0460379	0.220329	0.0691903	0	0	0.0346391
AC083798.2	1.22952	0.68538	0.837287	0.454578	1.41473	0.828132	0.52521	0.742963	0.888088	0.863282	1.11736	1.41214	0.48686	0.600506	0.973425	0.98555	0.75138	0.530428	1.08431	1.40896	1.07314	0.865804	1.06362	1.36772	0.511106	1.60589	0.516946	0.766729	1.09195	0.899496	0.590981	1.69757	0.484972	0.519054	0.863121	0.496748	0.956865	1.16476	0.794571	0.993707	0.475075	0.931098	1.57039	0.507595	0.739574	1.46979	0.796464	0.899259	0.534684
AC087286.1	0.025336	0.0902183	0	0.133483	0	0	0	0	0	0	0	0	0	0.017171	0.0952793	0	0.0632127	0	0.0229955	0	0	0.0278909	0.0426269	0	0.0351543	0	0.0438524	0.059732	0.0218811	0.140869	0.100265	0.0352664	0	0.0689185	0.0366092	0	0	0	0	0	0.0662474	0	0	0.0344474	0.219812	0.0258855	0	0	0
AL157395.1	0.229991	0.584977	0.830569	0.577004	2.29041	0.137799	0.221274	0.190443	0.562089	0.188365	0.0444285	0.152176	1.24523	0.289477	0.123559	0.132757	0.491847	0.226921	1.13319	0.307068	0.273747	0.108507	0.165836	0.287241	0.501471	0.130323	0.682416	0.180742	0.31213	0.0913397	0.130025	0.182935	0.14774	0	0.1899	0.572482	0.269574	0.14856	0.293401	0.178474	0.34364	0.203499	0.0321903	0.268029	0.570106	0.167842	0.44218	0.392792	0.302499
PCCA-AS1	0.034142	0.0607877	0.232368	0.0899387	0.122055	0	0.134129	0	0.146023	0	0.0692515	0	0.0834823	0	0.0320988	0.137954	0	0.101059	0.139446	0.205128	0.0711157	0.169132	0.0861639	0.213203	0	0.135424	0.0443206	0.107324	0.103202	0.158192	0.0337787	0.142572	0.255873	0.0464362	0.123333	0.108162	0.140064	0.192969	0.0381107	0	0	0	0.334504	0.0464202	0.203645	0.191853	0.0510544	0	0
AL031600.1	0.605931	0.359607	0.17183	0.266029	0.0902565	0.35296	0.680127	0.51219	0.246812	0.036186	0.341398	0	0	0.153997	0.284835	0.765098	0.220468	0.249101	0.183319	0.94383	0.70994	0.583653	0.339819	0.536038	0.525465	1.13495	0.393287	0.277771	1.15563	0.0467916	0.299741	1.72199	0.946056	0.41206	0.839057	0.319933	1.30207	0.342469	0.366365	0.171429	0.13203	0.312746	1.06363	0.68653	0.0547601	0.619071	0.717314	0.167683	0.464894
LINC00630	0.564763	0.611694	0.562833	0.427722	0.37225	0.730334	0.570526	0.889993	0.63837	0.303547	0.658679	0.588549	0.388386	0.263146	0.504417	0.812952	0.27741	0.553742	0.547831	1.05093	0.705819	0.874283	0.677011	0.74502	0.244882	0.868052	0.522357	0.809984	0.807834	0.533162	0.495893	0.820513	0.539649	0.556893	0.754848	0.508797	0.86469	0.618452	0.330966	0.340335	0.198434	0.55093	0.740068	0.407927	0.463185	0.732082	0.548938	0.562645	0.32137
NORAD	107.698	68.8948	84.6328	93.1528	52.1593	85.9389	122.084	99.3498	106.823	69.535	97.9252	105.941	98.9727	79.3149	117.923	131.216	59.671	106.622	115.828	104.382	113.167	119.576	111.741	117.611	55.7367	95.0893	95.0304	144.493	122.208	116.259	102.744	101.23	78.4264	100.278	107.982	97.7858	115.777	94.7579	87.2445	63.1896	67.3353	84.0641	102.625	93.7883	115.131	111.887	91.0515	89.6681	82.065
AC080162.1	0.703423	0.0695777	0.484444	0.617664	0.157168	0.368775	0.460575	2.16604	0.608862	0.210041	0.673756	0.2715	0.465826	0.0595916	0.606217	1.24348	0.292504	0.520525	0.319221	1.52614	0.793642	1.03247	0.936923	0.988335	0.0813347	0.968795	0.304377	0.714027	1.26563	0.543202	0.289974	1.26471	0.834688	0.398633	1.35521	0.649965	0.687074	1.22584	0.294446	0.159209	0.191591	0.254146	1.03376	0.637592	0.731065	0.958237	1.13952	0.233595	0.179898
AC007347.1	0.256065	0	0.398346	0.0899387	0	0.429582	0.114968	1.18739	0.187744	0.0734022	0.415509	0.1186	0	0.0347087	0.192593	0.620792	0	0.0505294	0.23241	0.410257	0.320021	0.112755	0.0861639	0.191883	0	0.0677122	0	0.603697	0.398064	0.0949153	0.304008	0.285144	0.307047	0.464362	0.592001	0.162244	0.480218	0.173672	0.342997	0	0.133909	0.0634395	0.250878	0.208891	0.277698	0.104647	0.153163	0.612252	0.209561
AC007038.1	0.660972	0.256337	0.349956	0.206871	0.163767	0.28362	0.35259	0.587956	0.287891	0.0750378	0.539809	0.257641	0.208022	0.0753995	0.270716	0.846166	0.179606	0.348674	0.332624	1.10092	0.640672	0.770849	0.759724	0.604823	0.181607	0.925831	0.317157	0.684007	1.0682	0.357799	0.362579	0.910929	0.696442	0.326363	1.00235	0.26952	0.659672	0.436457	0.1461	0.151082	0.136893	0.210773	1.27593	0.347012	0.432926	0.494779	0.548016	0.382491	0.174062
AP002812.2	0.122999	0	0.119589	0.0864026	0	0.034391	0.193284	0.178235	0.0300604	0.0352581	0.199586	0	0.0902251	0.0833603	0.0462553	0.248494	0.0306879	0.0728142	0.156291	0.262751	0.589257	0.379125	0.496658	0.368678	0.238929	0.422825	0.127734	0.115992	0.254943	0.0911836	0.438083	0.102725	0.110616	0.178442	0.497635	0	0.288336	0.166844	0.0823778	0	0.0964834	0.0609453	0.50613	0.100339	0.186746	0.0753997	0.147141	0.29409	0.352313
LINC00571	0.255459	0.028878	0.212894	0.320449	0.0434879	0.49319	0.245777	0.969519	0.327031	0.122047	0.312539	0.281713	0.178467	0.0906887	0.274482	0.712712	0.151753	0.288056	0.34227	0.422279	0.582782	0.48209	0.347933	0.54694	0.219425	0.450346	0.284244	0.49711	0.493776	0.236727	0.192564	0.25399	0.401134	0.220601	0.580053	0.346842	0.52756	0.371273	0.0271575	0.330396	0.0477116	0.105482	0.548241	0.496182	0.263848	0.459855	0.291049	0.743305	0.485329
CTBP1-AS	0.618444	0.391209	0.446473	0.40322	0.23168	0.388293	0.353321	0.708352	0.325822	0.313159	0.645985	0.0686086	0.556884	0.0752945	0.278531	0.381565	0.221749	0.277691	0.258809	0.697151	0.736654	0.485126	0.629289	0.744637	0.637157	0.685486	0.394198	0.398705	0.722807	0.219629	0.403023	1.06188	0.521767	0.701789	0.818704	0.404753	0.915872	0.548382	0.491914	0.311801	0.295335	0.376164	0.482556	0.513573	0.425709	0.363223	0.575919	0.482078	0.492489
AL162727.2	0.0364326	0.0432439	0.0354225	0.191945	0	0.254667	0.204468	0	0.222599	0.156653	0.147795	0	0	0.0246915	0.274019	0	0.0908982	0.179731	0.198402	0	0.265604	0.160425	0.429075	0.0455014	0.0505511	0.14451	0.094588	0.0858931	0.346109	0	0.216269	0.101425	0.327647	0.23124	0.210572	0.173128	0.298921	0.041183	0.0406675	0	0.238155	0.0902608	0.107083	0.0495345	0.237063	0.0372227	0.0544796	0	0.03727
AC104596.1	0.453255	0.319434	0.454461	0.472621	0.708904	0.198019	0.270277	0.451551	0.605795	0.304518	0.344758	0.164009	0.225119	0.230389	0.559297	0.48647	0.353394	0.265528	0.527086	0.737533	0.708077	0.576924	0.381292	0.56608	0.471677	0.580552	0.416771	0.679001	0.721731	0.669405	0.700674	0.729488	0.50953	0.282548	0.65493	0.246799	0.89651	0.8646	0.284593	0.365468	0.222216	0.614102	0.735497	0.308128	0.445465	0.72357	0.423611	0.54563	0.333265
SMC5-AS1	0.744082	0.310057	0.0846594	0.208521	0.0848947	0.243461	0.124391	0.550587	0.270842	0.397091	0.449563	0.476618	0.0774209	0.0965659	0.297682	0.431788	0.454241	0.281164	0.323303	1.19425	0.59357	0.644834	0.705852	0.632715	0.153766	0.743084	0.191812	0.34836	0.485379	0.484131	0.219283	0.85943	0.616966	0.387581	0.629082	0.27585	0.50102	0.599509	0.176718	0.365489	0.300118	0.303972	0.597166	0.333636	0.309042	0.622732	0.426127	0.452136	0.453472
AC018462.1	0.172439	0.0558213	0.106692	0.123886	0.0140104	0.109579	0.140767	0.249878	0.153249	0.0786395	0.190781	0.0544552	0.0862446	0.0478096	0.147382	0.20586	0.019556	0.193338	0.184966	0.345344	0.310202	0.345142	0.210998	0.234942	0.0326269	0.373081	0.0813993	0.160153	0.311388	0.138005	0.0620379	0.272758	0.176226	0.191891	0.339772	0.0869098	0.248054	0.150623	0.12249	0.0212886	0.0204948	0.155351	0.284137	0.159854	0.110505	0.224228	0.199254	0	0.104238
MAGI1-IT1	0.145759	0.12643	0.0272534	0.0492263	0.0300621	0.0783745	0.0251703	0.146226	0.075356	0.0401753	0.21226	0.201232	0.0274155	0.026596	0.105412	0.0679557	0.11889	0.0940316	0.071235	0.351789	0.0934173	0.117257	0.150913	0.189043	0.0544502	0.170481	0.063071	0.0925183	0.169457	0.218191	0.0665573	0.257512	0.050417	0.0711648	0.170111	0.0444005	0.13799	0.209124	0.0625776	0.137036	0.0806221	0.0763894	0.208716	0.0990882	0.0607972	0.217652	0.0419155	0.0968081	0.0286748
AL592166.1	0.35742	0.223285	0.256061	0.0991089	0.302625	0.157794	0.105575	0.517929	0.183899	0.350507	0.254375	0.130693	0.0689957	0.216737	0.141487	0.114015	0.281606	0.148484	0.187812	0.67813	0.450609	0.207085	0.443097	0.399401	0.208812	0.348209	0.130239	0.147834	0.146217	0.0522965	0.372228	0.392771	0.338354	0.22174	0.516453	0.148988	0.264591	0.404024	0.167986	0.20437	0.344313	0.372842	0.405471	0.255766	0.0612025	0.269074	0.22504	0.349833	0.211684
AL138963.1	0.324955	0.165303	0.225676	0.0815251	0	0	0.0521065	0.336346	0	0.133071	0.439412	0.645031	0.170264	0	0.261865	0.187573	0.289555	0.18321	0.0421337	0.557817	0.0966944	0.357723	0.390517	0.405843	0.257647	0.306889	0.120524	0.474259	0.200459	0.430181	0.275568	0.129234	0.417486	0.0841843	0.335388	0.441198	0.108824	0.157425	0	0	0	0.11501	0.136445	0.0631165	0.100688	0.284573	0.138835	0.30832	0.332424
LINC00513	0.106863	0.401665	1.32473	0.609924	0.222849	0.161846	0.219905	0.632314	0.685568	0.0382909	0.0481675	0.092803	0.751225	0.193132	0.133957	0.251876	0.155528	0.254805	0.290973	0.0713379	0.157667	0.176458	0.0599309	0.0556097	0.148275	0.0706453	0.35451	0.321922	0.115363	0.140288	0.0528628	0.19833	0.12013	0.0968953	0.205881	0.352649	0.187882	0.0704647	0.139165	0.0846537	0.09314	0.0772188	0.366443	0.447986	0.6374	0.181967	0.213064	0.224753	0.0819893
AC109587.1	0.526308	0.556306	0.418337	0.364316	0.281539	0.628375	0.560569	1.05214	0.553943	0.484541	0.924671	0.827382	0.549516	0.315038	0.563435	1.08658	0.407356	0.564767	0.435847	0.918112	0.664161	0.714709	0.801467	0.911607	0.293172	0.59428	0.515319	0.902688	0.852672	0.658592	0.570116	0.73794	0.656431	0.508567	0.854853	0.565925	0.74297	0.707839	0.445975	0.286935	0.226012	0.437811	0.850627	0.501427	0.391624	0.73397	0.787016	0.862408	0.758482
ACTA2-AS1	12.6366	10.7221	1.01543	3.40623	0.226279	2.58516	1.44631	7.81595	6.48609	4.94428	9.63507	3.21435	0.867811	0.17772	5.47478	3.73583	3.97062	3.6311	1.36236	30.556	5.97999	6.71905	7.81206	16.4993	2.6473	6.32444	1.31466	4.48746	6.63788	6.32216	2.26336	6.47573	8.33528	3.63212	12.3863	3.55929	4.47791	10.5689	2.92204	8.74304	2.86677	3.25391	11.5745	6.58351	1.12281	8.76726	7.59907	10.5879	6.75262
AC011479.2	0.666244	0	0.0323886	0.175505	0	0	0.112174	0	0.0814137	0.0477454	0.270273	0	0	0.0225767	0.125275	0.336502	0	0.0657351	0.120939	0.222381	0.277549	0.110014	0.336279	0.332834	0.0924429	0.220221	0.288289	0.130894	0.402774	0.0926083	0.0659153	0.510057	0.299584	0.24164	0.433209	0	0.390455	0.225935	0.260291	0	0.0435516	0	0.48956	0.317043	0.0361265	0.272277	0.298881	0.0884994	0.170389
AL353804.1	0.829628	0.60599	1.42711	2.12941	0.912571	1.60593	0.573056	3.60659	0.935806	0.914679	1.07869	0.849791	0.624174	0.735271	0.899978	2.06288	1.23398	0.629657	0.897794	2.85436	0.66464	0.843034	1.55687	1.99258	0.664113	1.72974	0.828432	2.25684	1.62589	1.44888	1.89415	1.51012	1.0522	0.867976	1.79815	1.56686	1.68303	1.7674	0.605505	0.736651	0.375451	1.42296	1.75069	1.47505	1.5572	2.11905	1.9086	0.508626	1.04455
LINC01560	2.96316	2.09938	1.86484	2.31953	1.43704	1.91072	1.98529	2.49642	2.49816	1.81074	3.47882	5.1732	1.36202	2.33515	2.78584	3.22526	2.90849	2.84429	2.64773	4.15555	2.97839	3.4769	3.20766	3.55732	1.32268	2.85483	2.60413	3.06875	3.6105	4.4381	3.38614	3.80484	2.01413	2.95754	4.14885	1.96479	3.75585	3.27163	1.96149	2.38632	1.62166	1.80684	3.06067	2.57654	1.88077	3.02742	2.21549	2.31892	1.97385
AC012157.1	0.0287243	0	0.111712	0	0.15403	0	0.0322416	0	0.175503	0	0.0388416	0.0997803	0.0702351	0	0.0540107	0.232126	0	0.0566817	0.0782123	0	0.179493	0.0632416	0	0.0358743	0	0.113935	0.0248585	0.13544	0.173651	0.0798539	0.113674	0	0.172216	0.0260451	0.290535	0.0909988	0.16834	0.259757	0	0	0.0375534	0.0711637	0.140712	0.117162	0.124604	0.176083	0.128859	0	0.0293845
AC016644.1	0.0663173	0.0393579	0.0322394	0	0.0592698	0	0.0372189	0.0960989	0.0810385	0	0.0448379	0.0767894	0.0810779	0	0.0623487	0	0	0.0327161	0.0300955	0.221356	0.310803	0.255516	0.167364	0.207063	0	0.0438413	0.0286961	0.104233	0.315007	0.0614544	0	0.184621	0.149102	0	0.095825	0.0525235	0.0388656	0	0	0	0.0433509	0	0.292382	0.0901664	0.1798	0.135511	0	0.0440458	0.0339208
AADACL2-AS1	0.793197	0	0.0220345	0.159199	0.0405088	0.0950491	0.407005	0.886683	0.276935	0.0649638	0.429032	0.18369	0.304776	0.107515	0.255679	0.274713	0.197901	0.581367	0.637646	0.242062	0.849692	0.997922	0.49568	0.509472	0.188671	1.40831	0.274578	2.36871	0.939473	0.588026	0.627804	0.441636	0.373655	1.0069	0.229225	1.00514	0.557828	0.819769	0	0.276986	0.118515	0.842198	0.333055	0.462192	0.0983095	0.833553	0.474444	0	0.162286
TBL1XR1-AS1	0.0841571	0	0.0163648	0	0	0	0	0.0975601	0	0.024124	0	0	0	0	0	0	0	0	0.0305531	0.0674164	0.0175294	0.0370574	0	0.0840845	0	0.022254	0.0145662	0.0396816	0.0290724	0	0	0.0937139	0.0756845	0.0152615	0	0.0799832	0.0394565	0.0190261	0	0	0	0.0208497	0.280338	0	0.0182534	0.0343929	0.0251689	0	0
AC068790.7	0.490598	0.032351	0.927493	0.19146	0.097436	0.114311	0.458892	0.750409	0.29975	0.0390644	0.552831	0	0.36654	0.0554156	0.256244	0.715831	0.136003	0.242025	0.494752	0.145558	0.454171	0.660084	0.550274	0.272319	0.113453	1.04505	0.0471746	0.299867	0.776778	0.277825	0	0.531134	0.326819	0.271845	0.236296	0.172691	0.60698	0.308092	0.0304236	0.0370131	0.142532	0.0675247	0.373846	0.0741141	0.709393	0.334158	0.203782	0	0.223055
AL021707.8	1.65141	2.33352	1.52917	0.55241	1.26507	0.109938	0.794411	1.82325	1.05704	1.46524	2.33941	0	0.480708	0.426367	0.591461	1.42986	1.27531	0.931067	0.570992	1.67989	1.06469	1.6448	2.51382	0.88392	1.09113	1.87152	0.544441	1.17419	1.69788	1.16595	1.24483	1.31353	1.76804	1.42607	1.24991	1.7439	2.21215	1.24449	0.263339	0	0.616861	0.779301	2.08023	0.962268	0.76754	1.76757	1.5287	1.35796	1.68937
AC087623.2	0.249022	0.715611	0.178403	0.16112	0.468545	0.439754	0.22067	0.322868	0.272269	0.450842	0.283565	0.0303521	0.256377	0.177653	0.345019	0.158873	0.621304	0.129315	0.0951654	0.279981	0.341249	0.158709	0.529226	0.245533	0.272782	0.207947	0.113425	0.113299	0.203745	0.109308	0.233405	0.4196	0.216094	0.273331	0.303009	0.207607	0.322606	0.266677	0.351119	0.355973	0.359836	0.454592	0.218296	0.320756	0.0852822	0.307985	0.078395	0.383014	0.656976
AF129075.1	0.271868	0.322695	0.616771	0.509275	0.0971906	0.405415	0.52894	0.21011	0.177182	0.415638	0.661726	1.02834	0.443171	0.319373	0.374877	0.988653	0.542642	0.768951	0.312554	0.701759	0.698416	0.798087	0.88432	0.611174	0.251482	0.575127	0.407817	0.384572	0.704383	0.89016	0.609675	1.03436	0.244497	0.525887	0.314267	0.229675	0.97722	0.348292	0.465321	0.147679	0.331738	0.471482	0.568235	0.542134	0.393114	0.648115	0.433641	0.385206	0.519151
AC008737.1	0.543051	0.0460413	0.452568	0.749327	0.277338	0.488055	0.609548	0.337253	0.331799	0	0.419615	0.224573	0.237115	0	0.291745	1.25385	0.193557	0.803704	0.774533	1.29472	1.41393	1.32373	1.23997	0.968898	0.0538212	2.2053	0.33569	0.335315	0.803997	0.35945	0.230259	1.78176	0.348842	0.386885	0.560486	0.0614426	0.636516	0.394624	0.173193	0.158029	0	0.24025	0.988093	0.369172	0.673063	0.396306	0.348023	0.103051	0.357129
AC074212.1	0.409586	0.479591	0.096867	0.301329	0.534249	0.324995	0.136679	0.152391	0.304362	0.51565	0.127236	0.0769076	0.189473	0.0937803	0.333038	0.190098	0.849287	0.120144	0.105496	0.702038	0.518803	0.341213	0.381806	0.283421	0.483832	0.731813	0.215552	0.0826446	0.239009	0.0769361	0.427131	0.72421	0.406513	0.271009	0.767779	0.236719	0.570905	0.506788	0.352165	0.435957	0.528247	0.438806	0.542282	0.466576	0.0480204	0.520258	0.215194	0.367613	0.792703
AC073130.2	0.957298	0.353921	1.03757	1.21265	0.280514	0.285216	1.09213	0.659488	1.09309	0.0449859	0.360757	0.218058	1.47735	0.467981	0.236068	0.634105	0.058732	0.665809	0.598234	0.691441	0.245163	0.777416	0.633686	0.372397	0.1742	0.248992	0.529672	0.998964	0.623455	0.130884	0.55895	0.262133	0.376359	0.142296	0.566904	1.0192	0.367888	0.745066	0.700706	0.0639354	0.102586	0.2916	0.415139	1.10953	1.83808	0.272574	0.704016	0.625383	0.144487
AC090607.1	0.480764	0.152172	0.52976	0.16886	0	0.492887	0.32378	0.789552	0.430822	0.0459377	0.52008	0.0742241	0.195923	0.0434439	0.361595	0.841779	0	0.252985	0.261811	1.1126	0.834501	0.987921	0.431395	0.600436	0.0889428	0.88991	0.360586	0.478565	1.30097	0.178204	0.380518	0.758425	0.768644	0.435921	0.555742	0.558457	0.413239	0.43476	0.321989	0.0870508	0.0419026	0.198514	0.565229	0.392194	0.451863	0.294714	0.479275	0.127723	0.196726
AC117500.2	0.216079	0	0.105044	0	0.0772465	0.151041	0.0970151	0.125246	0.0528089	0.03097	0.0584374	0	0.0528345	0	0	0.0873085	0	0.042639	0	0.173096	0.0900158	0.237868	0.0727089	0.215892	0	0.0285693	0.0934992	0.101885	0.186613	0.0800937	0.128268	0.21054	0.226713	0.0587773	0.156111	0.136908	0.101307	0.31753	0.0241196	0	0.0564993	0.0802996	0.338723	0.0293785	0.0703002	0.110382	0.0969344	0.11481	0.0442091
AC023794.1	0.249965	1.18679	0.555509	2.00677	1.21275	0.599069	0.641311	0.310473	0.479997	0.204725	0.48287	0.66157	0.218287	2.58955	1.00717	1.37072	0.445469	0.317094	0.777853	0.619796	0.557852	0.628963	0.120159	1.24875	1.48643	0.519351	0.80349	0.813818	1.29527	0.264726	1.2012	1.09352	0.160571	0.0971358	0.206392	0.45251	0.460408	0.161462	1.19581	0.145481	1.07377	1.68091	0.314873	1.11668	1.04561	1.24045	1.17476	0.664075	0.438361
AL136531.1	0.599619	0.284689	0.787044	0.263258	0.0535898	0.922109	0.538434	2.0419	0.329725	1.11724	1.25677	0.416583	0.476501	0.243829	0.338242	1.0297	0.44881	0.739519	0.734707	1.36097	1.18652	1.25416	0.907953	1.27309	0.374394	2.02163	0.804327	0.942438	0.854456	0.833475	0.47459	1.50235	1.25825	0.978643	1.42959	0.90231	1.26507	0.542243	0.66932	0.977146	0.391964	0.668494	1.32181	0.856017	0.585249	1.62345	0.582818	1.35404	0.858762
AC116158.1	0.196024	0.0561622	0.0394323	0.0356122	0	0.0850487	0.0303485	0.0685647	0.099119	0.0290644	0.155385	0.0391341	0.0165279	0.0045811	0.114389	0.204841	0.0421616	0.1734	0.0490801	0.216594	0.190073	0.171144	0.113725	0.16884	0.0375156	0.18768	0.0409482	0.228416	0.245183	0.0814292	0.02675	0.178767	0.141842	0.0674186	0.175807	0.053535	0.261453	0.160457	0.0528162	0.0183588	0.00883714	0.092105	0.291391	0.110283	0.0659745	0.193369	0.141509	0	0.0553185
AC005546.1	0.294442	0.0436863	0.0357849	0.0646362	0	0.566	0.0413121	0.426669	0.0449753	0.105504	0.398152	0.0426171	0.134992	0	0.0692055	0.371787	0	0.217884	0.233837	0.14742	0.229989	0.12155	0.371541	0.137901	0	0.145988	0.0318519	0.404935	0.381436	0	0	0.102462	0.386165	0.333723	0.31909	0.0582998	0.431398	0.124813	0.164334	0.599782	0.0962367	0	0	0.100082	0.199573	0.225621	0.110074	0.195559	0.188256
AC137932.2	0.0529076	0	0	0.185829	0.018914	0	0.0356317	0	0.0387912	0	0	0	0.0258734	0.0358572	0	0	0	0.0417611	0.038416	0.0565108	0	0.0465942	0	0.0528619	0.0734105	0.0559622	0.00915742	0.00831563	0.0182771	0.117667	0	0.0294579	0.0317207	0.0383781	0.0458692	0.0335224	0.0868189	0.0239225	0	0	0	0.0262155	0.0829373	0.0575474	0.0573774	0.010811	0.0474693	0	0.0432989
AC087286.4	0.0771628	0	0	0.0677554	0	0.0539376	0	0.419306	0.0235729	0.0552976	0.0260853	0.0670106	0.0707529	0.0130739	0.0362726	0.194864	0	0.0190332	0.0350173	0.103022	0.0401813	0.10618	0.0649117	0.0240926	0.0802989	0.102022	0.0166945	0.151599	0.0999607	0.160885	0.0381708	0.0537033	0.0289143	0.104948	0.13937	0.0916697	0.0452216	0	0.0430662	0	0.0252202	0.0477923	0.207899	0.104912	0.146443	0.0985452	0.0288464	0	0.138139
AC108010.1	3.44497	0.324036	2.51525	2.0547	1.11536	1.83558	2.50977	3.14592	3.84431	0.335382	2.4786	0.045158	1.8913	0.290744	1.34441	3.83448	0.129737	3.0655	2.92614	7.35917	3.72322	4.13581	2.47151	4.95192	0.37879	6.308	1.64254	3.38154	6.0402	0.74689	1.02892	7.07521	2.72792	2.06278	4.09494	2.86227	2.71224	3.51209	0.58044	0.247155	0.0849786	0.676345	4.19032	2.49216	3.7924	3.50639	3.24638	0.932481	0.877713
AC100821.2	0.392478	0.0388212	0.158999	0.229752	0.0584616	0.182898	0.110134	0	0.1199	0.281264	0.221133	0	0.0399861	0	0	0.19823	0.0816018	0.0322699	0.11874	0.131002	0.340628	0.252032	0.275137	0.122543	0.0907621	0.12973	0	0.205623	0.169479	0.0606164	0.129434	0.182103	0.147069	0.237247	0.236296	0.155422	0.115007	0.110913	0.21905	0.177663	0	0.121544	0.320439	0.0889369	0.248287	0.200495	0.195631	0.0434452	0.0669165
AL137145.1	0.34698	0.439773	0.325925	0.165249	0.304851	0.0739962	0.17163	0.28975	0.28746	0.118007	0.230621	0.190671	0.0862799	0.0876867	0.143756	0.225746	0.058692	0.197286	0.218847	0.581043	0.28787	0.252488	0.306732	0.264418	0.310082	0.598729	0.285014	0.194111	0.446957	0.321537	0.151279	0.671258	0.202743	0.202634	0.747803	0.512356	0.386019	0.139605	0.144422	0.0958377	0.0922645	0.160271	0.651093	0.199899	0.21047	0.396565	0.316591	0.335914	0.288777
AC000120.1	0.199244	0.0537487	0.27297	0.127239	0.0647529	0.0633063	0.0914897	0.183731	0.14387	0.051922	0.281669	0.06292	0.166085	0.00613792	0.0851458	0.329344	0.0451917	0.134035	0.0739793	0.568309	0.320692	0.269185	0.243797	0.271462	0.0251324	0.16764	0.164592	0.377213	0.383256	0.0503547	0.322566	0.352975	0.339366	0.254566	0.41876	0.114765	0.244151	0.102374	0.0808744	0.0860921	0.0236806	0.0673122	0.390416	0.307837	0.137503	0.194312	0.14897	0.132331	0.0741177
AC004803.1	1.49047	1.35478	1.26228	1.35697	1.22691	1.10217	1.32517	1.51755	1.38037	1.02877	1.43203	1.47149	1.28034	0.792161	1.61515	1.4422	0.905204	1.31578	1.2887	1.98473	1.6544	1.49396	1.51119	1.93496	0.767359	1.4365	0.916491	1.41481	1.28722	1.58835	1.63759	1.59967	0.999432	1.18429	1.49055	1.20531	1.63206	1.38775	0.718028	1.11856	0.615348	1.28269	1.6332	1.23721	1.01662	1.47871	1.06747	1.5995	1.08737
AC106028.4	0.189665	0.393968	0.0230509	0.0416355	0.127132	0.0331445	0.0532224	0.13742	0.0289709	0	0.288529	0	0.11594	0.128542	0.0445788	0.287384	0.0887269	0.0701752	0.0860722	0.158268	0.0987653	0.104396	0.159552	0.0296096	0.131583	0.0313462	0.0820698	0.111788	0.0819008	0.0878787	0.140735	0.462008	0.177678	0.171975	0.239799	0.0751078	0.416829	0.187596	0.185248	0.0643918	0.154978	0.117473	0.255507	0.193405	0.0771333	0.0968893	0	0.188954	0.218278
WASHC5-AS1	0.0980638	0.378292	0.452889	0.215271	0.0438213	0.754024	0.0550358	0.497357	0.209706	0.070276	0.265208	0.113549	0.149863	0.116307	0.138293	0.148588	0.0305833	0.290264	0.244763	0.360052	0.255326	0.512774	0.247483	0.244948	0.102049	0.356556	0.190949	0.231194	0.381111	0.159028	0.33957	0.341249	0.257224	0.222293	0.177121	0.194167	0.229883	0.471114	0.109463	0	0.192309	0.151844	0.480386	0.199994	0.212697	0.175333	0.14664	0.390784	0.326033
AL049840.1	3.12622	1.25312	2.91996	1.65605	0.56796	1.1607	2.9913	3.11911	1.62827	0.455418	2.82747	0.2255	2.10525	0.291761	1.11784	5.34261	0.524251	2.56872	2.26994	3.84547	3.89636	3.79125	3.29381	3.30274	0.583101	4.36377	1.70312	1.95737	5.14311	1.01632	1.84563	5.57853	3.24166	2.77886	3.30275	2.09443	3.72434	2.549	1.14414	1.05788	0.495818	0.660241	3.79597	2.29944	4.10175	1.8431	2.57497	1.56576	1.09049
PCAT14	0.0410247	0.0452163	0.0455855	0.00514616	0.0104757	0.04916	0.0131566	0.271762	0.0716162	0.0671994	0.142649	0.0441097	0	0.00397196	0.0165298	0.142083	0.0621443	0.0173473	0.125003	0.191706	0.177007	0.129033	0.152835	0.186647	0	0.185971	0.0557911	0.0621768	0.24042	0.467058	0.0173949	0.305915	0.0702752	0.0557972	0.0762151	0.02785	0.302251	0.317992	0.0228967	0.1353	0.0612968	0.0725983	0.169387	0.0637462	0.0190674	0.0958042	0.105165	0.093419	0.0599537
CR936218.1	2.17756	0.224754	1.19667	0.498805	0.507693	0.86034	0.797024	1.98931	0.752005	0.135697	1.47228	0	0.752371	0.256662	1.33516	1.62583	0.177162	0.373652	0.687445	2.84413	1.67625	1.87603	1.67254	1.53717	0.131366	2.50357	1.06515	1.33925	2.61652	0.526405	0.936691	2.89927	1.84481	1.24476	2.53085	0.674858	2.77429	0.69564	0.422728	0.0642859	0.185667	0.879598	2.59725	0.643622	0.770065	1.20912	1.20339	0.817455	0.145279
NDUFA6-DT	0.547328	0.429822	0.314455	0.393218	0.23717	0.293704	0.254427	0.468662	0.428994	0.32092	0.519572	0.137634	0.246707	0.27727	0.291072	0.469111	0.32415	0.346378	0.283508	0.579437	0.521084	0.562961	0.511588	0.573094	0.318347	0.577466	0.303817	0.334542	0.372424	0.253597	0.311775	0.673355	0.451621	0.426096	0.679021	0.310883	0.680409	0.568699	0.311646	0.379146	0.195154	0.527331	0.446867	0.447247	0.197856	0.562022	0.467095	0.326798	0.520319
RNF216-IT1	0.0427029	0.152059	0.041519	0.22498	0	0.0596995	0	0.495038	0	0	0.288719	0.098892	0.261037	0.0289411	0.240884	0.0862722	0.106542	0.379196	0.116274	0.342083	0.133421	0.0940179	0.215538	0.106665	0.237005	0	0.147823	0.100676	0.110639	0.237429	0	0	0.320031	0	0.123407	0.202925	0.20021	0	0	0	0.167486	0	0.292865	0	0.092621	0.130887	0.0638559	0.170171	0.174737
TNK2-AS1	0.102988	0.0814949	0.19359	0.108519	0.208632	0.124782	0.107892	0.189034	0.184579	0.0492033	0.1764	0.0318002	0.0503642	0.0139597	0.0516399	0.221937	0.154171	0.0474196	0.130864	0.238338	0.378981	0.355236	0.127067	0.111474	0.0762125	0.372191	0.118837	0.0485607	0.361706	0.031812	0.0950992	0.324936	0.133784	0.0684801	0.238099	0.228387	0.273617	0.186267	0.0919676	0.0372956	0.0359051	0.246645	0.282525	0.158695	0.0744592	0.16134	0.154004	0.282725	0.2669
AC027130.1	0.231644	0.0171844	0.126687	0.0254253	0.0258784	0.0404803	0.0975031	0.188814	0.141532	0.041501	0.0978856	0.0167639	0.106201	0.166804	0.081668	0.0877477	0.0903038	0	0.0262806	0.270615	0.105547	0.111563	0.219224	0.144652	0.281235	0.057426	0.125293	0.13653	0.225062	0.0670805	0.0572946	0.221675	0.0868011	0.0525094	0.230115	0.0917312	0.135756	0.130924	0.0323213	0	0.0567835	0.0358682	0.198582	0.157474	0.172709	0.0739585	0.0865973	0.0961563	0.148105
AP003392.1	2.55899	0.359263	2.00649	0.869808	0.196735	1.19251	1.23541	2.55186	1.24409	0.354941	1.33948	0.031861	1.51381	0.111891	1.34521	3.27983	0.0686516	1.35743	1.14881	3.37984	2.52182	2.63529	2.73138	2.19938	0.41997	2.69218	1.40495	2.16238	3.99231	0.688454	2.2323	3.14067	2.02091	1.27242	2.26627	1.61266	2.35438	1.67961	0.430003	0.261569	0.0719475	0.0681702	2.23756	1.3094	1.43235	1.5462	2.09845	0.438605	0.816305
ATP1B3-AS1	1.07166	0.136287	1.67456	0.873793	0.342062	0.374551	0.816243	0.942843	0.140309	0.219426	0.310526	0	0.889053	0.0518785	0.503764	0.927885	0.238729	0.793017	0.277903	0.664303	0.55805	0.547729	0.579544	0.764811	0.106211	0.506041	0.364348	1.38358	0.859414	0.106401	0.757325	0.479473	1.54892	0.485851	0.774246	0.909383	0.493469	0.389376	0.34178	0.0519758	0.050038	0.0474109	0.824961	1.35298	1.82631	0.586554	1.37358	0	0.430686
LINC01768	0.302329	0.538277	0.0293947	0.159282	0	0.211331	0	0	0	0.0866639	0.163526	0.280056	0	0	0.170542	0.122159	0.0754303	0.0298294	0.05488	0.16146	0.0629732	0.166408	0.0508657	0.528619	0.0419489	0.479676	0.0784922	0.641492	0.234992	0.0560319	0.119645	0.967901	0.0453153	0.164478	3.189	0.383113	0.779598	0	0.573703	0.12317	0	0	1.77723	0.657684	0.0655741	0.21622	0.361671	0.160638	0.185567
AC009120.2	1.88561	1.54908	1.54051	1.09615	0.507128	1.34857	1.17583	1.91647	0.99741	1.68286	2.19563	0.864248	1.06193	0.423021	1.25571	2.9982	1.27959	1.85613	1.00229	3.08281	2.10927	2.36885	2.35732	2.12057	1.76844	2.73548	1.27298	2.04438	2.26554	1.80801	1.94327	3.1654	2.44683	2.06197	3.02103	1.10623	2.78314	1.36671	1.32037	0.663878	1.19836	1.01649	2.74973	2.01774	1.15973	1.55636	1.77534	1.68721	2.01379
GARS-DT	1.06153	0.938674	1.57314	0.763741	0.507405	0.685956	1.21825	1.50011	0.763449	0.583797	1.44645	0.600067	0.802892	0.460371	0.837761	1.42045	0.526103	1.27922	0.784313	1.21733	1.14732	1.93015	1.81973	1.41812	1.11555	1.8385	1.07323	1.11886	1.44823	0.904138	1.02916	1.71573	1.55259	1.04207	1.34643	0.744455	1.40288	1.04623	0.715573	0.599946	0.532518	0.627984	1.84369	1.13145	1.66158	0.896326	0.892075	0.769962	0.83913
AL138955.1	0.0968616	0	0.0941762	0.0486015	0.148402	0.11607	0.124254	0.100257	0.152181	0.0793308	0.0935561	0.192269	0.169172	0.140671	0.208149	0.055911	0.0517858	0.0136527	0.125591	0.166272	0.144112	0.0456981	0.0465617	0.103691	0.0767987	0.128067	0.0359253	0.173989	0.155356	0.269276	0.164281	0.0770436	0.186664	0.150561	0.259925	0.0876739	0.113532	0.0312832	0.200796	0.244286	0.162816	0.0514226	0.149128	0.169322	0.0450192	0.282749	0.124151	0	0.169865
[truncated: 1,173 more columns]
