# Supplementary material for: Development and validation of a novel endoplasmic reticulum stress-related lncRNA prognostic signature and candidate drugs in breast cancer
Source: Front Genet. 2022 Aug 25;13:949314. doi: 10.3389/fgene.2022.949314 (PMC9452962; doi:10.3389/fgene.2022.949314)
Supplement: Supplementary file 4 [file Table4.XLSX]

## Sheet: Sheet1
gene	conMean	treatMean	logFC	pValue	fdr
LMF1-AS1	0.322058	0.123318	-1.38494	9.93297e-34	1.063e-32
AL031846.2	0.653136	0.322179	-1.01952	1.70316e-27	1.22227e-26
MIR155HG	0.438924	0.933428	1.08857	1.63425e-11	3.71974e-11
AP003071.4	0.924651	0.200304	-2.20671	6.00858e-53	1.92907e-51
AC027698.1	0.0419531	0.26043	2.63404	0.00125452	0.00147448
CARMN	2.05316	0.284048	-2.85364	6.57099e-59	5.01038e-57
AC084083.1	0.0351039	0.109238	1.63778	0.000279469	0.000352223
LINC01697	1.26517	0.0786789	-4.00721	1.96502e-61	2.39732e-59
LAMC1-AS1	1.12398	0.375096	-1.58329	2.94834e-41	4.28212e-40
ADAMTS9-AS1	0.706189	0.131006	-2.43043	2.8184e-55	1.07452e-53
AC106782.2	1.77035	5.49044	1.63289	6.4769e-32	6.17329e-31
AC127024.3	0.0597967	0.198972	1.73443	0.000574779	0.000699831
ZNF252P-AS1	0.0742561	0.164308	1.14582	3.96154e-18	1.37641e-17
AC068987.1	0.312709	0.105285	-1.57052	2.81408e-37	3.30113e-36
MAGI2-AS3	3.9777	0.911518	-2.12559	4.38757e-63	1.33821e-60
AC124312.5	2.54845	1.07188	-1.24948	4.37468e-28	3.25433e-27
NARF-AS1	0.0425273	0.130488	1.61745	2.73604e-18	9.76016e-18
AC020916.1	21.2119	6.66178	-1.67089	4.07666e-38	5.18076e-37
AL031666.3	0.0465653	0.213608	2.19764	0.0043603	0.00488034
AL049539.1	0.0704887	0.269146	1.93293	2.50273e-09	4.90889e-09
FO680682.1	0.0477697	0.147008	1.62173	3.12909e-07	5.10359e-07
AC010531.3	0.221166	0.0979689	-1.17473	1.14701e-19	4.40049e-19
MAL2-AS1	0.0593863	0.226752	1.93291	6.22922e-12	1.46711e-11
LINC02416	0.0284074	0.146601	2.36755	1.29311e-15	3.77414e-15
AC005730.3	0.0946312	0.274796	1.53798	7.10416e-08	1.22416e-07
AC009133.1	0.720107	1.58002	1.13366	5.96494e-46	1.2995e-44
AC003986.2	0.867863	0.101775	-3.09208	3.79273e-48	9.25425e-47
AC024075.1	4.61041	2.16715	-1.0891	5.21956e-30	4.42213e-29
Z84484.1	0.150764	0.332179	1.13967	5.45961e-06	8.10306e-06
RBMS3-AS3	0.986449	0.168504	-2.54946	2.55028e-59	2.22239e-57
HAND2-AS1	0.347352	0.100599	-1.78778	1.1457e-50	3.03858e-49
AC083949.1	0.0480946	0.149713	1.63825	4.35157e-10	8.93757e-10
ST6GAL2-IT1	0.0365018	0.185647	2.34652	1.27179e-15	3.72978e-15
AC092802.1	0.278228	0.118022	-1.23721	1.99641e-43	3.20476e-42
LINC02446	0.345059	0.927347	1.42627	0.0146746	0.0153017
Z99289.1	0.515832	0.168985	-1.61	1.63504e-35	1.78103e-34
AC022211.1	0.160968	0.398389	1.3074	1.65398e-13	4.4058e-13
AC006270.1	0.0646233	0.404048	2.6444	0.00043916	0.000541187
LINC02195	0.0575772	0.32019	2.47536	3.83033e-17	1.22974e-16
AC025165.1	0.409593	0.17116	-1.25884	1.88996e-29	1.57928e-28
AC008115.3	0.945712	2.18298	1.20683	2.65036e-12	6.39019e-12
AC023590.1	0.0414367	0.160704	1.95542	6.26815e-12	1.4706e-11
AP000941.1	0.51843	0.226673	-1.19354	2.09975e-31	1.89308e-30
AC007431.1	0.0148127	0.120129	3.01967	6.24907e-06	9.24608e-06
JARID2-AS1	0.123214	0.265507	1.10758	7.06144e-06	1.03545e-05
TTC3-AS1	0.0776752	0.202275	1.38079	2.78265e-09	5.42306e-09
AL031710.1	0.463825	0.105609	-2.13485	5.8446e-33	5.94201e-32
LINC02463	0.0764619	0.180745	1.24114	0.000205893	0.000263554
LINC01589	1.07743	0.202584	-2.411	1.8099e-55	7.36026e-54
AC004585.1	0.233368	0.857195	1.87702	1.02307e-28	7.8009e-28
AL357992.1	0.147687	0.57727	1.9667	1.45966e-22	7.0666e-22
AL117381.1	0.139423	0.532825	1.9342	0.031638	0.0321118
AC006946.3	0.783411	0.350979	-1.15839	1.10225e-24	6.59189e-24
SPON1-AS1	0.277877	0.11245	-1.30516	1.13843e-21	5.18239e-21
AL110115.1	0.0521855	0.176203	1.75551	6.26005e-06	9.24608e-06
AL445426.1	2.0346	0.164589	-3.6278	5.85209e-62	8.92443e-60
AC093110.1	2.68538	0.529094	-2.34353	2.86932e-53	9.7238e-52
AC011773.1	0.0334191	0.134517	2.00904	7.04639e-11	1.55173e-10
AL121890.4	0.23284	0.106806	-1.12434	1.6398e-19	6.25173e-19
AL157838.1	0.311506	0.863268	1.47055	5.34528e-19	2.00038e-18
AC124312.2	1.37429	0.663879	-1.04969	4.80841e-27	3.29565e-26
AC040169.3	0.191674	0.415525	1.11628	3.84407e-12	9.1597e-12
AC025259.3	2.32178	0.853054	-1.44452	5.41989e-29	4.23863e-28
LINC01186	0.740771	0.100374	-2.88364	7.96457e-56	3.47028e-54
AP005131.1	0.0547774	0.333362	2.60544	0.0257927	0.0264429
MIR99AHG	2.21761	0.614935	-1.8505	5.44701e-61	5.5378e-59
AL807757.2	0.0725021	0.1622	1.16168	0.0105482	0.0113082
AL161908.1	1.22455	2.84713	1.21726	7.52511e-09	1.41241e-08
MYB-AS1	0.125429	0.334378	1.41461	1.1272e-05	1.60652e-05
AC024451.4	0.0714469	0.241777	1.75874	7.58587e-11	1.66452e-10
USP30-AS1	0.427467	1.0892	1.34938	1.06877e-08	1.98765e-08
LINC01614	0.201205	8.95993	5.47675	1.92219e-63	1.17254e-60
AC017002.3	0.0473192	0.263004	2.47459	6.62921e-38	8.25269e-37
AP002026.1	0.606326	0.180489	-1.74818	6.37681e-53	1.94493e-51
AC027018.1	0.0179361	0.169494	3.24029	0.00570165	0.00630073
AC105046.1	0.440579	0.138845	-1.66593	2.58946e-25	1.62842e-24
AC069120.1	1.04082	3.41328	1.71344	0.00143032	0.00167144
TFAP2A-AS1	0.426408	0.963891	1.17664	8.89455e-23	4.41112e-22
AL590999.1	0.577277	0.127442	-2.17943	1.41306e-45	2.9723e-44
AC092801.1	0.0287159	0.615829	4.42261	9.06326e-14	2.45715e-13
AC021739.2	1.38424	0.380068	-1.86477	6.77763e-56	3.18027e-54
MIR100HG	5.42725	1.76003	-1.62462	1.43992e-56	8.78353e-55
UBE2R2-AS1	0.0852036	0.218692	1.35991	0.000818109	0.000982376
AC000403.1	0.547566	0.245819	-1.15544	2.35472e-44	4.48869e-43
MEG3	4.09243	1.48312	-1.46432	2.85437e-44	5.27627e-43
AL021368.2	0.665598	0.247979	-1.42443	2.72411e-45	5.53902e-44
TPT1-AS1	2.81002	0.960151	-1.54925	1.34776e-43	2.22198e-42
AC105137.2	0.0927448	0.26043	1.48956	1.19069e-23	6.42762e-23
AC127024.2	0.0704417	0.145786	1.04936	0.00197161	0.00228213
AC025569.1	0.278054	0.091525	-1.60313	1.12216e-43	1.95576e-42
AL513303.1	1.10876	0.0753843	-3.87854	2.41047e-53	8.64933e-52
AL136115.1	0.154001	0.47565	1.62696	0.000863391	0.00103066
COL4A2-AS1	0.353584	0.114237	-1.63002	6.14197e-33	6.14197e-32
GATA3-AS1	0.925966	5.10309	2.46234	1.88764e-13	4.9632e-13
KCNIP2-AS1	0.74583	0.180916	-2.04352	1.53477e-41	2.28344e-40
AC121247.1	0.590241	0.186473	-1.66234	1.26021e-39	1.70829e-38
AP005131.4	0.032913	0.301836	3.19704	0.0328491	0.0332856
AC106782.6	0.752141	1.6849	1.16359	9.21471e-18	3.08845e-17
BRWD1-AS1	0.0942699	0.231119	1.29377	7.16681e-07	1.12965e-06
AL109924.2	0.0255513	0.112539	2.13896	6.54325e-21	2.85099e-20
ZBED3-AS1	0.479726	0.201002	-1.255	2.29084e-44	4.48869e-43
UBE2Q1-AS1	0.173932	0.380196	1.12822	1.53743e-15	4.42375e-15
AP005131.2	0.191522	0.82489	2.10669	1.12552e-23	6.13005e-23
LINC01281	0.0121887	0.117731	3.27189	2.90707e-31	2.57002e-30
AC105001.1	0.432923	0.144584	-1.5822	1.05453e-49	2.68026e-48
AP003086.2	0.0688607	0.258723	1.90965	2.2043e-06	3.34207e-06
FAM87B	0.22561	0.109539	-1.04239	5.04973e-32	4.88942e-31
AC011465.1	0.137106	0.396247	1.53111	1.01036e-07	1.70255e-07
GAS1RR	0.98774	0.209198	-2.23926	1.79077e-56	9.93066e-55
AP001627.1	0.572418	0.0805156	-2.82973	8.81692e-59	5.97591e-57
AL390294.1	0.440569	1.85924	2.07727	7.19731e-09	1.35505e-08
TXNDC12-AS1	0.0475577	0.117718	1.30759	0.0174682	0.0181837
AC073517.1	0.0752538	0.163515	1.11959	1.86305e-08	3.40258e-08
AC105020.1	0.730808	0.327654	-1.15732	6.09131e-40	8.44478e-39
AC084026.1	0.0577825	0.384327	2.73363	8.11012e-06	1.1779e-05
AC048341.1	0.79849	0.382773	-1.06078	3.29621e-30	2.83195e-29
AC022898.2	0.0509009	0.172153	1.75793	0.00560953	0.00621018
AC093567.1	0.0449999	0.128592	1.51481	1.08479e-05	1.5497e-05
AL133230.1	0.0951846	0.268331	1.49521	9.95455e-06	1.43214e-05
AP005131.6	0.111838	0.451119	2.01209	2.32406e-08	4.22918e-08
AL512785.1	0.293227	0.101199	-1.53483	3.50493e-29	2.8892e-28
AC004584.1	0.0724789	0.156657	1.11197	9.73296e-11	2.12039e-10
NAV2-AS3	0.0461705	0.107223	1.21558	0.0461376	0.0462133
LINC01359	0.337852	0.162614	-1.05494	1.1105e-41	1.69351e-40
AC068987.4	0.682006	0.332621	-1.03591	7.30978e-38	8.91793e-37
LRRC8C-DT	0.775583	0.279801	-1.47088	1.00986e-50	2.92045e-49
LINC01140	1.23194	0.269506	-2.19254	1.05328e-50	2.92045e-49
AC017002.1	0.0377243	0.142099	1.91333	0.0019825	0.00229039
AC108463.3	0.0822854	0.164919	1.00305	5.12654e-05	6.9339e-05
GNG12-AS1	0.647546	0.198783	-1.70379	6.48406e-56	3.18027e-54
GACAT2	0.061876	0.673937	3.44516	0.0306528	0.0311637
AC005757.1	0.0387963	0.113664	1.55078	0.0101126	0.0108795
AC010331.1	0.109794	0.462828	2.07567	4.24179e-29	3.36038e-28
AL031710.2	0.0323289	0.128645	1.9925	3.5077e-17	1.13212e-16
AL117329.1	0.0271063	0.301881	3.47728	4.03828e-18	1.39172e-17
AC104350.1	0.020385	0.12274	2.59003	0.0105777	0.0113181
ADAMTS9-AS2	0.780376	0.0923641	-3.07877	3.20657e-62	6.52003e-60
AL157395.1	0.366469	0.162108	-1.17673	2.66767e-26	1.76878e-25
ACTA2-AS1	5.94421	0.976618	-2.60562	5.40338e-42	8.45144e-41
AC012157.1	0.0879372	0.176316	1.00362	0.000518385	0.00063497
TBL1XR1-AS1	0.0322001	0.20585	2.67646	2.67653e-05	3.71909e-05
AC087623.2	0.269464	0.552004	1.03459	3.27704e-05	4.50224e-05
AC073130.2	0.680864	0.188624	-1.85185	1.37672e-47	3.22999e-46
AC023794.1	0.81864	0.389232	-1.0726	1.17042e-25	7.43702e-25
AC137932.2	0.0410425	0.135226	1.72018	5.16911e-31	4.50451e-30
